# Supplementary material for: Synthesis, Structure–Activity Relationships, Radiofluorination, and Biological Evaluation of [18F]RM365, a Novel Radioligand for Imaging the Human Cannabinoid Receptor Type 2 (CB2R) in the Brain with PET
Source: J Med Chem. 2023 Oct 10;66(20):13991–4010. doi: 10.1021/acs.jmedchem.3c01035 (PMC10614203; doi:10.1021/acs.jmedchem.3c01035)
Supplement: Supplementary file 2 — jm3c01035_si_002.xls [file jm3c01035_si_002.xls]

## Sheet: formula strings
,,,,,,,,,,,,,,
Cpd. Name,,SMILES,,,,,,,,,,CB2RKi (nm),,CB1RKi (nm)
,,,,,,,,,,,,,,
Compound (±)-6,,CC1(C)C(NC(C2=CC3=CC(F)=CC=C3N2)=O)C4=CC(C#N)=CC=C4C1,,,,,,,,,,3.0,,842
Compound (-)-6,,CC1(C)[C@@H](NC(C2=CC3=CC(F)=CC=C3N2)=O)C4=CC(C#N)=CC=C4C1,,,,,,,,,,2.1,,827
Compound (+)-6,,CC1(C)[C@H](NC(C2=CC3=CC(F)=CC=C3N2)=O)C4=CC(C#N)=CC=C4C1,,,,,,,,,,>1000,,>1000
Compound 19A,,CC1(C)[C@@H](NC(C2=CC3=C(F)C=CC=C3N2)=O)C4=CC(C#N)=CC=C4C1,,,,,,,,,,3.41,,>1000
Compound 19B,,CC1(C)[C@@H](NC(C2=CC3=CC=C(F)C=C3N2)=O)C4=CC(C#N)=CC=C4C1,,,,,,,,,,15.9,,>1000
Compound 19C,,CC1(C)[C@@H](NC(C2=CC3=CC=CC(F)=C3N2)=O)C4=CC(C#N)=CC=C4C1,,,,,,,,,,6.49,,>1000
Compound 19D,,CC1(C)[C@@H](NC(C2=CC3=CC(OCCF)=CC=C3N2)=O)C4=CC(C#N)=CC=C4C1,,,,,,,,,,29.9,,>1000
Compound 19E,,CC1(C)[C@@H](NC(C2=CC3=CC(OCCCF)=CC=C3N2)=O)C4=CC(C#N)=CC=C4C1,,,,,,,,,,15.6,,>1000
Compound 19F,,CC1(C)[C@@H](NC(C2=C(C)C3=CC(F)=CC=C3N2)=O)C4=CC(C#N)=CC=C4C1,,,,,,,,,,336,,>100
Compound 19G,,CC1(C)[C@@H](NC(C2=NC3=CC(F)=CC=C3N2)=O)C4=CC(C#N)=CC=C4C1,,,,,,,,,,7.18,,>100
Compound 19H,,CC1(C)[C@@H](NC(C2=CC3=CC(F)=CC=C3S2)=O)C4=CC(C#N)=CC=C4C1,,,,,,,,,,6.98,,>100
Compound 21A,,CC1(C)[C@@H](NC(C2=CC3=CC(F)=CC=C3N2)=O)C4=CC(OCCF)=CC=C4C1,,,,,,,,,,50.0,,>100
Compound 21B,,CC1(C)[C@@H](NC(C2=CC3=CC(F)=CC=C3N2)=O)C4=CC(OCCCF)=CC=C4C1,,,,,,,,,,78.1,,>1000
Compound 21C,,CC1(C)[C@@H](NC(C2=CC3=CC(F)=CC=C3N2)=O)C4=CC(C(N)=O)=CC=C4C1,,,,,,,,,,>1000,,>1000
Compound 21D,,O=C(N[C@H]1C(C)(C)[C@@H]2CC[C@@]1(C)C2)C3=CC4=CC(F)=CC=C4N3,,,,,,,,,,>1000,,>1000
Compound 21E,,O=C(NC1(CC2C3)CC(C2)CC3C1)C4=CC5=CC(F)=CC=C5N4,,,,,,,,,,>1000,,>1000
