# Supplementary material for: Synthesis, Structure–Activity Relationships, Radiofluorination, and Biological Evaluation of [18F]RM365, a Novel Radioligand for Imaging the Human Cannabinoid Receptor Type 2 (CB2R) in the Brain with PET
Source: J Med Chem. 2023 Oct 10;66(20):13991–4010. doi: 10.1021/acs.jmedchem.3c01035 (PMC10614203; doi:10.1021/acs.jmedchem.3c01035)
Supplement: Supplementary file 3 — jm3c01035_si_003.zip [file jm3c01035_si_003.zip]

Archive with 4 entries (4 files):
- 5zty.pdb
- CB2rat_ABC.pdb
- hCB2R_RandS_RM365.pdb
- rCB2R_RandS_RM365.pdb
