# Supplementary material for: Synthesis, Structure–Activity Relationships, Radiofluorination, and Biological Evaluation of [18F]RM365, a Novel Radioligand for Imaging the Human Cannabinoid Receptor Type 2 (CB2R) in the Brain with PET
Source: J Med Chem. 2023 Oct 10;66(20):13991–4010. doi: 10.1021/acs.jmedchem.3c01035 (PMC10614203; doi:10.1021/acs.jmedchem.3c01035)
Supplement: Supplementary file 3 — jm3c01035_si_003.zip [file jm3c01035_si_003.zip › rCB2R_RandS_RM365.pdb]

REMARK   Accelrys Discovery Studio PDB file
REMARK   Created:  2022-12-20T00:34:20Z
CRYST1   70.554   64.826  101.296  90.00  90.00  90.00 P1         
MODEL        1
ATOM      1  N   MET C   1      75.057  79.084  33.960  1.00  0.00      CB   N1+
ATOM      2  HT1 MET C   1      75.212  78.085  34.244  1.00  0.00      CB   H  
ATOM      3  HT2 MET C   1      75.966  79.611  33.938  1.00  0.00      CB   H  
ATOM      4  HT3 MET C   1      74.618  79.086  33.001  1.00  0.00      CB   H  
ATOM      5  CA  MET C   1      74.111  79.741  34.900  1.00  0.00      CB   C  
ATOM      6  HA  MET C   1      73.239  79.112  34.926  1.00  0.00      CB   H  
ATOM      7  CB  MET C   1      74.723  79.805  36.333  1.00  0.00      CB   C  
ATOM      8  HB1 MET C   1      74.187  80.577  36.933  1.00  0.00      CB   H  
ATOM      9  HB2 MET C   1      75.777  80.151  36.278  1.00  0.00      CB   H  
ATOM     10  CG  MET C   1      74.588  78.521  37.165  1.00  0.00      CB   C  
ATOM     11  HG1 MET C   1      74.218  77.706  36.523  1.00  0.00      CB   H  
ATOM     12  HG2 MET C   1      73.830  78.663  37.960  1.00  0.00      CB   H  
ATOM     13  SD  MET C   1      76.112  77.979  37.960  1.00  0.00      CB   S  
ATOM     14  CE  MET C   1      76.030  79.117  39.370  1.00  0.00      CB   C  
ATOM     15  HE1 MET C   1      75.925  80.164  39.021  1.00  0.00      CB   H  
ATOM     16  HE2 MET C   1      75.160  78.900  40.021  1.00  0.00      CB   H  
ATOM     17  HE3 MET C   1      76.959  79.069  39.977  1.00  0.00      CB   H  
ATOM     18  C   MET C   1      73.560  81.099  34.506  1.00  0.00      CB   C  
ATOM     19  O   MET C   1      74.135  81.826  33.704  1.00  0.00      CB   O  
ATOM     20  N   GLU C   2      72.403  81.418  35.101  1.00  0.00      CB   N  
ATOM     21  HN  GLU C   2      71.886  80.710  35.589  1.00  0.00      CB   H  
ATOM     22  CA  GLU C   2      71.758  82.698  35.284  1.00  0.00      CB   C  
ATOM     23  HA  GLU C   2      71.725  82.754  36.354  1.00  0.00      CB   H  
ATOM     24  CB  GLU C   2      72.456  84.008  34.832  1.00  0.00      CB   C  
ATOM     25  HB1 GLU C   2      72.573  83.992  33.722  1.00  0.00      CB   H  
ATOM     26  HB2 GLU C   2      73.481  84.020  35.262  1.00  0.00      CB   H  
ATOM     27  CG  GLU C   2      71.706  85.306  35.250  1.00  0.00      CB   C  
ATOM     28  HG1 GLU C   2      70.689  85.338  34.809  1.00  0.00      CB   H  
ATOM     29  HG2 GLU C   2      72.265  86.187  34.868  1.00  0.00      CB   H  
ATOM     30  CD  GLU C   2      71.558  85.472  36.759  1.00  0.00      CB   C  
ATOM     31  OE1 GLU C   2      72.049  86.492  37.304  1.00  0.00      CB   O  
ATOM     32  OE2 GLU C   2      70.935  84.591  37.416  1.00  0.00      CB   O  
ATOM     33  C   GLU C   2      70.313  82.604  34.865  1.00  0.00      CB   C  
ATOM     34  O   GLU C   2      69.997  82.249  33.730  1.00  0.00      CB   O  
ATOM     35  N   GLY C   3      69.397  82.883  35.811  1.00  0.00      CB   N  
ATOM     36  HN  GLY C   3      69.725  83.354  36.639  1.00  0.00      CB   H  
ATOM     37  CA  GLY C   3      67.976  82.606  35.671  1.00  0.00      CB   C  
ATOM     38  HA1 GLY C   3      67.814  81.897  34.873  1.00  0.00      CB   H  
ATOM     39  HA2 GLY C   3      67.493  83.559  35.493  1.00  0.00      CB   H  
ATOM     40  C   GLY C   3      67.343  82.012  36.905  1.00  0.00      CB   C  
ATOM     41  O   GLY C   3      66.600  82.696  37.602  1.00  0.00      CB   O  
ATOM     42  N   CYS C   4      67.580  80.713  37.167  1.00  0.00      CB   N  
ATOM     43  HN  CYS C   4      68.246  80.223  36.603  1.00  0.00      CB   H  
ATOM     44  CA  CYS C   4      66.847  79.881  38.124  1.00  0.00      CB   C  
ATOM     45  HA  CYS C   4      67.251  80.090  39.104  1.00  0.00      CB   H  
ATOM     46  CB  CYS C   4      65.295  80.055  38.160  1.00  0.00      CB   C  
ATOM     47  HB1 CYS C   4      65.074  81.037  38.627  1.00  0.00      CB   H  
ATOM     48  HB2 CYS C   4      64.848  79.285  38.829  1.00  0.00      CB   H  
ATOM     49  SG  CYS C   4      64.540  79.992  36.506  1.00  0.00      CB   S  
ATOM     50  HG  CYS C   4      63.284  80.167  36.914  1.00  0.00      CB   H  
ATOM     51  C   CYS C   4      67.149  78.426  37.823  1.00  0.00      CB   C  
ATOM     52  O   CYS C   4      67.349  78.066  36.664  1.00  0.00      CB   O  
ATOM     53  N   ARG C   5      67.296  77.581  38.879  1.00  0.00      CB   N  
ATOM     54  HN  ARG C   5      67.017  77.856  39.805  1.00  0.00      CB   H  
ATOM     55  CA  ARG C   5      68.101  76.358  38.888  1.00  0.00      CB   C  
ATOM     56  HA  ARG C   5      67.980  75.899  39.861  1.00  0.00      CB   H  
ATOM     57  CB  ARG C   5      67.786  75.300  37.782  1.00  0.00      CB   C  
ATOM     58  HB1 ARG C   5      68.436  74.406  37.949  1.00  0.00      CB   H  
ATOM     59  HB2 ARG C   5      68.054  75.708  36.790  1.00  0.00      CB   H  
ATOM     60  CG  ARG C   5      66.328  74.817  37.661  1.00  0.00      CB   C  
ATOM     61  HG1 ARG C   5      65.632  75.679  37.758  1.00  0.00      CB   H  
ATOM     62  HG2 ARG C   5      66.119  74.124  38.509  1.00  0.00      CB   H  
ATOM     63  CD  ARG C   5      66.059  74.065  36.339  1.00  0.00      CB   C  
ATOM     64  HD1 ARG C   5      65.073  73.552  36.399  1.00  0.00      CB   H  
ATOM     65  HD2 ARG C   5      66.846  73.301  36.152  1.00  0.00      CB   H  
ATOM     66  NE  ARG C   5      65.998  75.088  35.237  1.00  0.00      CB   N  
ATOM     67  HE  ARG C   5      65.281  75.787  35.328  1.00  0.00      CB   H  
ATOM     68  CZ  ARG C   5      66.998  75.396  34.418  1.00  0.00      CB   C  
ATOM     69  NH1 ARG C   5      68.042  74.625  34.224  1.00  0.00      CB   N  
ATOM     70 1HH1 ARG C   5      68.020  73.669  34.505  1.00  0.00      CB   H  
ATOM     71 2HH1 ARG C   5      68.865  75.007  33.763  1.00  0.00      CB   H  
ATOM     72  NH2 ARG C   5      66.962  76.542  33.764  1.00  0.00      CB   N  
ATOM     73 1HH2 ARG C   5      66.261  77.231  33.994  1.00  0.00      CB   H  
ATOM     74 2HH2 ARG C   5      67.803  76.837  33.272  1.00  0.00      CB   H  
ATOM     75  C   ARG C   5      69.554  76.785  38.777  1.00  0.00      CB   C  
ATOM     76  O   ARG C   5      70.289  76.938  39.749  1.00  0.00      CB   O  
ATOM     77  N   GLU C   6      69.927  77.100  37.527  1.00  0.00      CB   N  
ATOM     78  HN  GLU C   6      69.231  77.016  36.819  1.00  0.00      CB   H  
ATOM     79  CA  GLU C   6      71.148  77.679  37.081  1.00  0.00      CB   C  
ATOM     80  HA  GLU C   6      71.952  77.287  37.681  1.00  0.00      CB   H  
ATOM     81  CB  GLU C   6      71.307  77.239  35.588  1.00  0.00      CB   C  
ATOM     82  HB1 GLU C   6      71.111  76.138  35.609  1.00  0.00      CB   H  
ATOM     83  HB2 GLU C   6      72.353  77.345  35.255  1.00  0.00      CB   H  
ATOM     84  CG  GLU C   6      70.375  77.907  34.530  1.00  0.00      CB   C  
ATOM     85  HG1 GLU C   6      70.850  78.816  34.108  1.00  0.00      CB   H  
ATOM     86  HG2 GLU C   6      69.427  78.218  35.017  1.00  0.00      CB   H  
ATOM     87  CD  GLU C   6      69.971  77.017  33.365  1.00  0.00      CB   C  
ATOM     88  OE1 GLU C   6      69.224  77.500  32.472  1.00  0.00      CB   O  
ATOM     89  OE2 GLU C   6      70.293  75.805  33.353  1.00  0.00      CB   O  
ATOM     90  C   GLU C   6      71.035  79.186  37.318  1.00  0.00      CB   C  
ATOM     91  O   GLU C   6      70.517  79.952  36.513  1.00  0.00      CB   O  
ATOM     92  N   LEU C   7      71.505  79.675  38.478  1.00  0.00      CB   N  
ATOM     93  HN  LEU C   7      71.883  79.048  39.159  1.00  0.00      CB   H  
ATOM     94  CA  LEU C   7      71.361  81.060  38.900  1.00  0.00      CB   C  
ATOM     95  HA  LEU C   7      70.813  81.624  38.156  1.00  0.00      CB   H  
ATOM     96  CB  LEU C   7      70.575  81.096  40.243  1.00  0.00      CB   C  
ATOM     97  HB1 LEU C   7      71.255  81.163  41.116  1.00  0.00      CB   H  
ATOM     98  HB2 LEU C   7      70.045  80.115  40.323  1.00  0.00      CB   H  
ATOM     99  CG  LEU C   7      69.493  82.188  40.368  1.00  0.00      CB   C  
ATOM    100  HG  LEU C   7      68.962  82.288  39.391  1.00  0.00      CB   H  
ATOM    101  CD1 LEU C   7      68.451  81.775  41.417  1.00  0.00      CB   C  
ATOM    102 1HD1 LEU C   7      67.977  80.807  41.149  1.00  0.00      CB   H  
ATOM    103 2HD1 LEU C   7      68.939  81.661  42.410  1.00  0.00      CB   H  
ATOM    104 3HD1 LEU C   7      67.658  82.549  41.496  1.00  0.00      CB   H  
ATOM    105  CD2 LEU C   7      70.094  83.538  40.767  1.00  0.00      CB   C  
ATOM    106 1HD2 LEU C   7      70.735  83.938  39.949  1.00  0.00      CB   H  
ATOM    107 2HD2 LEU C   7      69.301  84.282  40.993  1.00  0.00      CB   H  
ATOM    108 3HD2 LEU C   7      70.722  83.427  41.679  1.00  0.00      CB   H  
ATOM    109  C   LEU C   7      72.757  81.672  39.038  1.00  0.00      CB   C  
ATOM    110  O   LEU C   7      73.673  81.035  39.554  1.00  0.00      CB   O  
ATOM    111  N   GLU C   8      72.962  82.906  38.537  1.00  0.00      CB   N  
ATOM    112  HN  GLU C   8      72.185  83.449  38.190  1.00  0.00      CB   H  
ATOM    113  CA  GLU C   8      74.228  83.622  38.490  1.00  0.00      CB   C  
ATOM    114  HA  GLU C   8      73.997  84.497  37.900  1.00  0.00      CB   H  
ATOM    115  CB  GLU C   8      74.589  84.205  39.875  1.00  0.00      CB   C  
ATOM    116  HB1 GLU C   8      75.460  84.886  39.753  1.00  0.00      CB   H  
ATOM    117  HB2 GLU C   8      74.861  83.392  40.588  1.00  0.00      CB   H  
ATOM    118  CG  GLU C   8      73.390  85.013  40.447  1.00  0.00      CB   C  
ATOM    119  HG1 GLU C   8      72.742  84.317  41.021  1.00  0.00      CB   H  
ATOM    120  HG2 GLU C   8      72.792  85.434  39.609  1.00  0.00      CB   H  
ATOM    121  CD  GLU C   8      73.771  86.155  41.356  1.00  0.00      CB   C  
ATOM    122  OE1 GLU C   8      73.372  87.314  41.063  1.00  0.00      CB   O  
ATOM    123  OE2 GLU C   8      74.470  85.938  42.377  1.00  0.00      CB   O  
ATOM    124  C   GLU C   8      75.389  82.983  37.700  1.00  0.00      CB   C  
ATOM    125  O   GLU C   8      75.286  82.827  36.486  1.00  0.00      CB   O  
ATOM    126  N   LEU C   9      76.558  82.660  38.303  1.00  0.00      CB   N  
ATOM    127  HN  LEU C   9      76.648  82.723  39.292  1.00  0.00      CB   H  
ATOM    128  CA  LEU C   9      77.762  82.301  37.543  1.00  0.00      CB   C  
ATOM    129  HA  LEU C   9      77.504  82.173  36.501  1.00  0.00      CB   H  
ATOM    130  CB  LEU C   9      78.789  83.468  37.614  1.00  0.00      CB   C  
ATOM    131  HB1 LEU C   9      78.975  83.701  38.686  1.00  0.00      CB   H  
ATOM    132  HB2 LEU C   9      78.321  84.366  37.158  1.00  0.00      CB   H  
ATOM    133  CG  LEU C   9      80.169  83.239  36.946  1.00  0.00      CB   C  
ATOM    134  HG  LEU C   9      80.670  82.360  37.417  1.00  0.00      CB   H  
ATOM    135  CD1 LEU C   9      80.047  82.994  35.439  1.00  0.00      CB   C  
ATOM    136 1HD1 LEU C   9      81.053  82.851  34.994  1.00  0.00      CB   H  
ATOM    137 2HD1 LEU C   9      79.443  82.092  35.226  1.00  0.00      CB   H  
ATOM    138 3HD1 LEU C   9      79.575  83.875  34.959  1.00  0.00      CB   H  
ATOM    139  CD2 LEU C   9      81.085  84.442  37.195  1.00  0.00      CB   C  
ATOM    140 1HD2 LEU C   9      81.234  84.595  38.284  1.00  0.00      CB   H  
ATOM    141 2HD2 LEU C   9      82.078  84.290  36.727  1.00  0.00      CB   H  
ATOM    142 3HD2 LEU C   9      80.639  85.366  36.768  1.00  0.00      CB   H  
ATOM    143  C   LEU C   9      78.450  80.989  37.941  1.00  0.00      CB   C  
ATOM    144  O   LEU C   9      79.029  80.886  39.016  1.00  0.00      CB   O  
ATOM    145  N   THR C  10      78.450  80.011  37.006  1.00  0.00      CB   N  
ATOM    146  HN  THR C  10      77.925  80.190  36.178  1.00  0.00      CB   H  
ATOM    147  CA  THR C  10      79.268  78.790  36.895  1.00  0.00      CB   C  
ATOM    148  HA  THR C  10      78.660  78.163  36.263  1.00  0.00      CB   H  
ATOM    149  CB  THR C  10      80.488  79.109  36.013  1.00  0.00      CB   C  
ATOM    150  HB  THR C  10      81.000  80.001  36.443  1.00  0.00      CB   H  
ATOM    151  OG1 THR C  10      80.021  79.425  34.705  1.00  0.00      CB   O  
ATOM    152  HG1 THR C  10      80.778  79.856  34.263  1.00  0.00      CB   H  
ATOM    153  CG2 THR C  10      81.519  78.002  35.797  1.00  0.00      CB   C  
ATOM    154 1HG2 THR C  10      81.056  77.095  35.350  1.00  0.00      CB   H  
ATOM    155 2HG2 THR C  10      82.302  78.353  35.093  1.00  0.00      CB   H  
ATOM    156 3HG2 THR C  10      82.032  77.741  36.743  1.00  0.00      CB   H  
ATOM    157  C   THR C  10      79.497  77.833  38.098  1.00  0.00      CB   C  
ATOM    158  O   THR C  10      79.245  78.127  39.265  1.00  0.00      CB   O  
ATOM    159  N   ASN C  11      79.952  76.584  37.815  1.00  0.00      CB   N  
ATOM    160  HN  ASN C  11      80.137  76.359  36.866  1.00  0.00      CB   H  
ATOM    161  CA  ASN C  11      80.241  75.500  38.748  1.00  0.00      CB   C  
ATOM    162  HA  ASN C  11      80.711  74.738  38.147  1.00  0.00      CB   H  
ATOM    163  CB  ASN C  11      81.259  75.889  39.857  1.00  0.00      CB   C  
ATOM    164  HB1 ASN C  11      81.586  75.003  40.441  1.00  0.00      CB   H  
ATOM    165  HB2 ASN C  11      80.813  76.629  40.551  1.00  0.00      CB   H  
ATOM    166  CG  ASN C  11      82.500  76.470  39.201  1.00  0.00      CB   C  
ATOM    167  OD1 ASN C  11      83.078  75.878  38.286  1.00  0.00      CB   O  
ATOM    168  ND2 ASN C  11      82.915  77.674  39.648  1.00  0.00      CB   N  
ATOM    169 1HD2 ASN C  11      82.417  78.130  40.385  1.00  0.00      CB   H  
ATOM    170 2HD2 ASN C  11      83.781  78.033  39.312  1.00  0.00      CB   H  
ATOM    171  C   ASN C  11      79.005  74.820  39.324  1.00  0.00      CB   C  
ATOM    172  O   ASN C  11      77.874  75.099  38.936  1.00  0.00      CB   O  
ATOM    173  N   GLY C  12      79.198  73.848  40.241  1.00  0.00      CB   N  
ATOM    174  HN  GLY C  12      80.129  73.615  40.527  1.00  0.00      CB   H  
ATOM    175  CA  GLY C  12      78.160  72.954  40.748  1.00  0.00      CB   C  
ATOM    176  HA1 GLY C  12      77.455  73.557  41.288  1.00  0.00      CB   H  
ATOM    177  HA2 GLY C  12      78.669  72.222  41.356  1.00  0.00      CB   H  
ATOM    178  C   GLY C  12      77.386  72.195  39.697  1.00  0.00      CB   C  
ATOM    179  O   GLY C  12      77.878  71.984  38.589  1.00  0.00      CB   O  
ATOM    180  N   SER C  13      76.127  71.794  39.979  1.00  0.00      CB   N  
ATOM    181  HN  SER C  13      75.750  71.907  40.900  1.00  0.00      CB   H  
ATOM    182  CA  SER C  13      75.240  71.214  38.968  1.00  0.00      CB   C  
ATOM    183  HA  SER C  13      75.832  70.639  38.273  1.00  0.00      CB   H  
ATOM    184  CB  SER C  13      74.142  70.293  39.564  1.00  0.00      CB   C  
ATOM    185  HB1 SER C  13      73.314  70.871  40.028  1.00  0.00      CB   H  
ATOM    186  HB2 SER C  13      74.608  69.701  40.380  1.00  0.00      CB   H  
ATOM    187  OG  SER C  13      73.642  69.384  38.579  1.00  0.00      CB   O  
ATOM    188  HG  SER C  13      73.178  69.910  37.898  1.00  0.00      CB   H  
ATOM    189  C   SER C  13      74.545  72.333  38.207  1.00  0.00      CB   C  
ATOM    190  O   SER C  13      73.326  72.356  38.056  1.00  0.00      CB   O  
ATOM    191  N   ASN C  14      75.338  73.328  37.753  1.00  0.00      CB   N  
ATOM    192  HN  ASN C  14      76.329  73.182  37.770  1.00  0.00      CB   H  
ATOM    193  CA  ASN C  14      74.902  74.696  37.547  1.00  0.00      CB   C  
ATOM    194  HA  ASN C  14      75.813  75.243  37.349  1.00  0.00      CB   H  
ATOM    195  CB  ASN C  14      73.965  74.902  36.323  1.00  0.00      CB   C  
ATOM    196  HB1 ASN C  14      73.281  75.749  36.487  1.00  0.00      CB   H  
ATOM    197  HB2 ASN C  14      73.335  74.006  36.156  1.00  0.00      CB   H  
ATOM    198  CG  ASN C  14      74.780  75.217  35.069  1.00  0.00      CB   C  
ATOM    199  OD1 ASN C  14      74.909  76.376  34.656  1.00  0.00      CB   O  
ATOM    200  ND2 ASN C  14      75.341  74.168  34.437  1.00  0.00      CB   N  
ATOM    201 1HD2 ASN C  14      75.818  74.341  33.578  1.00  0.00      CB   H  
ATOM    202 2HD2 ASN C  14      75.152  73.240  34.769  1.00  0.00      CB   H  
ATOM    203  C   ASN C  14      74.401  75.331  38.851  1.00  0.00      CB   C  
ATOM    204  O   ASN C  14      73.312  75.879  38.953  1.00  0.00      CB   O  
ATOM    205  N   GLY C  15      75.263  75.303  39.884  1.00  0.00      CB   N  
ATOM    206  HN  GLY C  15      76.187  74.947  39.726  1.00  0.00      CB   H  
ATOM    207  CA  GLY C  15      74.978  75.924  41.164  1.00  0.00      CB   C  
ATOM    208  HA1 GLY C  15      74.206  75.349  41.657  1.00  0.00      CB   H  
ATOM    209  HA2 GLY C  15      74.707  76.950  40.992  1.00  0.00      CB   H  
ATOM    210  C   GLY C  15      76.181  75.932  42.059  1.00  0.00      CB   C  
ATOM    211  O   GLY C  15      76.234  75.189  43.036  1.00  0.00      CB   O  
ATOM    212  N   GLY C  16      77.192  76.771  41.741  1.00  0.00      CB   N  
ATOM    213  HN  GLY C  16      77.150  77.298  40.889  1.00  0.00      CB   H  
ATOM    214  CA  GLY C  16      78.475  76.766  42.446  1.00  0.00      CB   C  
ATOM    215  HA1 GLY C  16      79.160  76.157  41.883  1.00  0.00      CB   H  
ATOM    216  HA2 GLY C  16      78.335  76.385  43.451  1.00  0.00      CB   H  
ATOM    217  C   GLY C  16      79.123  78.116  42.607  1.00  0.00      CB   C  
ATOM    218  O   GLY C  16      80.329  78.218  42.831  1.00  0.00      CB   O  
ATOM    219  N   LEU C  17      78.363  79.222  42.504  1.00  0.00      CB   N  
ATOM    220  HN  LEU C  17      77.398  79.149  42.291  1.00  0.00      CB   H  
ATOM    221  CA  LEU C  17      78.886  80.552  42.792  1.00  0.00      CB   C  
ATOM    222  HA  LEU C  17      79.870  80.611  42.349  1.00  0.00      CB   H  
ATOM    223  CB  LEU C  17      77.998  81.670  42.162  1.00  0.00      CB   C  
ATOM    224  HB1 LEU C  17      77.004  81.688  42.658  1.00  0.00      CB   H  
ATOM    225  HB2 LEU C  17      77.820  81.380  41.104  1.00  0.00      CB   H  
ATOM    226  CG  LEU C  17      78.581  83.114  42.146  1.00  0.00      CB   C  
ATOM    227  HG  LEU C  17      78.649  83.510  43.184  1.00  0.00      CB   H  
ATOM    228  CD1 LEU C  17      79.983  83.185  41.517  1.00  0.00      CB   C  
ATOM    229 1HD1 LEU C  17      79.971  82.773  40.487  1.00  0.00      CB   H  
ATOM    230 2HD1 LEU C  17      80.324  84.242  41.466  1.00  0.00      CB   H  
ATOM    231 3HD1 LEU C  17      80.729  82.616  42.112  1.00  0.00      CB   H  
ATOM    232  CD2 LEU C  17      77.642  84.092  41.433  1.00  0.00      CB   C  
ATOM    233 1HD2 LEU C  17      78.050  85.125  41.473  1.00  0.00      CB   H  
ATOM    234 2HD2 LEU C  17      77.533  83.821  40.368  1.00  0.00      CB   H  
ATOM    235 3HD2 LEU C  17      76.639  84.101  41.908  1.00  0.00      CB   H  
ATOM    236  C   LEU C  17      79.037  80.778  44.298  1.00  0.00      CB   C  
ATOM    237  O   LEU C  17      78.538  80.017  45.123  1.00  0.00      CB   O  
ATOM    238  N   GLU C  18      79.716  81.875  44.681  1.00  0.00      CB   N  
ATOM    239  HN  GLU C  18      80.188  82.414  43.988  1.00  0.00      CB   H  
ATOM    240  CA  GLU C  18      79.788  82.443  46.011  1.00  0.00      CB   C  
ATOM    241  HA  GLU C  18      80.282  81.739  46.659  1.00  0.00      CB   H  
ATOM    242  CB  GLU C  18      80.567  83.782  45.924  1.00  0.00      CB   C  
ATOM    243  HB1 GLU C  18      80.580  84.273  46.920  1.00  0.00      CB   H  
ATOM    244  HB2 GLU C  18      80.025  84.461  45.225  1.00  0.00      CB   H  
ATOM    245  CG  GLU C  18      82.031  83.642  45.434  1.00  0.00      CB   C  
ATOM    246  HG1 GLU C  18      82.093  83.040  44.503  1.00  0.00      CB   H  
ATOM    247  HG2 GLU C  18      82.650  83.139  46.206  1.00  0.00      CB   H  
ATOM    248  CD  GLU C  18      82.647  85.000  45.113  1.00  0.00      CB   C  
ATOM    249  OE1 GLU C  18      81.998  85.785  44.373  1.00  0.00      CB   O  
ATOM    250  OE2 GLU C  18      83.794  85.285  45.540  1.00  0.00      CB   O  
ATOM    251  C   GLU C  18      78.409  82.741  46.595  1.00  0.00      CB   C  
ATOM    252  O   GLU C  18      78.120  82.501  47.765  1.00  0.00      CB   O  
ATOM    253  N   PHE C  19      77.502  83.251  45.742  1.00  0.00      CB   N  
ATOM    254  HN  PHE C  19      77.792  83.492  44.822  1.00  0.00      CB   H  
ATOM    255  CA  PHE C  19      76.099  83.476  46.030  1.00  0.00      CB   C  
ATOM    256  HA  PHE C  19      75.946  83.535  47.100  1.00  0.00      CB   H  
ATOM    257  CB  PHE C  19      75.580  84.767  45.348  1.00  0.00      CB   C  
ATOM    258  HB1 PHE C  19      74.564  85.024  45.714  1.00  0.00      CB   H  
ATOM    259  HB2 PHE C  19      75.540  84.639  44.242  1.00  0.00      CB   H  
ATOM    260  CG  PHE C  19      76.500  85.915  45.635  1.00  0.00      CB   C  
ATOM    261  CD1 PHE C  19      77.479  86.285  44.698  1.00  0.00      CB   C  
ATOM    262  HD1 PHE C  19      77.578  85.732  43.778  1.00  0.00      CB   H  
ATOM    263  CE1 PHE C  19      78.334  87.359  44.946  1.00  0.00      CB   C  
ATOM    264  HE1 PHE C  19      79.077  87.611  44.210  1.00  0.00      CB   H  
ATOM    265  CZ  PHE C  19      78.210  88.100  46.127  1.00  0.00      CB   C  
ATOM    266  HZ  PHE C  19      78.866  88.933  46.326  1.00  0.00      CB   H  
ATOM    267  CD2 PHE C  19      76.373  86.668  46.813  1.00  0.00      CB   C  
ATOM    268  HD2 PHE C  19      75.611  86.415  47.536  1.00  0.00      CB   H  
ATOM    269  CE2 PHE C  19      77.220  87.761  47.053  1.00  0.00      CB   C  
ATOM    270  HE2 PHE C  19      77.100  88.333  47.960  1.00  0.00      CB   H  
ATOM    271  C   PHE C  19      75.330  82.272  45.494  1.00  0.00      CB   C  
ATOM    272  O   PHE C  19      74.577  82.354  44.523  1.00  0.00      CB   O  
ATOM    273  N   ASN C  20      75.569  81.088  46.092  1.00  0.00      CB   N  
ATOM    274  HN  ASN C  20      76.212  81.063  46.855  1.00  0.00      CB   H  
ATOM    275  CA  ASN C  20      75.051  79.810  45.637  1.00  0.00      CB   C  
ATOM    276  HA  ASN C  20      75.476  79.677  44.657  1.00  0.00      CB   H  
ATOM    277  CB  ASN C  20      75.590  78.633  46.513  1.00  0.00      CB   C  
ATOM    278  HB1 ASN C  20      76.678  78.540  46.311  1.00  0.00      CB   H  
ATOM    279  HB2 ASN C  20      75.119  77.670  46.232  1.00  0.00      CB   H  
ATOM    280  CG  ASN C  20      75.457  78.801  48.032  1.00  0.00      CB   C  
ATOM    281  OD1 ASN C  20      76.325  78.336  48.773  1.00  0.00      CB   O  
ATOM    282  ND2 ASN C  20      74.416  79.495  48.537  1.00  0.00      CB   N  
ATOM    283 1HD2 ASN C  20      73.722  79.867  47.909  1.00  0.00      CB   H  
ATOM    284 2HD2 ASN C  20      74.375  79.610  49.522  1.00  0.00      CB   H  
ATOM    285  C   ASN C  20      73.517  79.721  45.505  1.00  0.00      CB   C  
ATOM    286  O   ASN C  20      72.815  80.217  46.388  1.00  0.00      CB   O  
ATOM    287  N   PRO C  21      72.937  79.099  44.475  1.00  0.00      CB   N  
ATOM    288  CD  PRO C  21      73.603  78.769  43.214  1.00  0.00      CB   C  
ATOM    289  HD1 PRO C  21      74.275  77.898  43.384  1.00  0.00      CB   H  
ATOM    290  HD2 PRO C  21      74.172  79.646  42.826  1.00  0.00      CB   H  
ATOM    291  CA  PRO C  21      71.567  78.588  44.508  1.00  0.00      CB   C  
ATOM    292  HA  PRO C  21      70.914  79.447  44.503  1.00  0.00      CB   H  
ATOM    293  CB  PRO C  21      71.446  77.750  43.226  1.00  0.00      CB   C  
ATOM    294  HB1 PRO C  21      71.759  76.698  43.407  1.00  0.00      CB   H  
ATOM    295  HB2 PRO C  21      70.415  77.750  42.810  1.00  0.00      CB   H  
ATOM    296  CG  PRO C  21      72.456  78.399  42.278  1.00  0.00      CB   C  
ATOM    297  HG1 PRO C  21      72.732  77.725  41.443  1.00  0.00      CB   H  
ATOM    298  HG2 PRO C  21      72.023  79.328  41.857  1.00  0.00      CB   H  
ATOM    299  C   PRO C  21      71.216  77.789  45.753  1.00  0.00      CB   C  
ATOM    300  O   PRO C  21      71.940  76.859  46.106  1.00  0.00      CB   O  
ATOM    301  N   MET C  22      70.095  78.109  46.422  1.00  0.00      CB   N  
ATOM    302  HN  MET C  22      69.515  78.856  46.090  1.00  0.00      CB   H  
ATOM    303  CA  MET C  22      69.655  77.450  47.639  1.00  0.00      CB   C  
ATOM    304  HA  MET C  22      70.431  77.573  48.382  1.00  0.00      CB   H  
ATOM    305  CB  MET C  22      68.356  78.121  48.148  1.00  0.00      CB   C  
ATOM    306  HB1 MET C  22      67.577  78.062  47.355  1.00  0.00      CB   H  
ATOM    307  HB2 MET C  22      68.580  79.200  48.309  1.00  0.00      CB   H  
ATOM    308  CG  MET C  22      67.791  77.529  49.454  1.00  0.00      CB   C  
ATOM    309  HG1 MET C  22      68.584  77.587  50.231  1.00  0.00      CB   H  
ATOM    310  HG2 MET C  22      67.550  76.449  49.319  1.00  0.00      CB   H  
ATOM    311  SD  MET C  22      66.298  78.383  50.019  1.00  0.00      CB   S  
ATOM    312  CE  MET C  22      66.256  77.513  51.605  1.00  0.00      CB   C  
ATOM    313  HE1 MET C  22      67.177  77.721  52.187  1.00  0.00      CB   H  
ATOM    314  HE2 MET C  22      65.399  77.849  52.215  1.00  0.00      CB   H  
ATOM    315  HE3 MET C  22      66.172  76.414  51.466  1.00  0.00      CB   H  
ATOM    316  C   MET C  22      69.431  75.953  47.480  1.00  0.00      CB   C  
ATOM    317  O   MET C  22      69.808  75.143  48.326  1.00  0.00      CB   O  
ATOM    318  N   LYS C  23      68.827  75.542  46.349  1.00  0.00      CB   N  
ATOM    319  HN  LYS C  23      68.551  76.206  45.647  1.00  0.00      CB   H  
ATOM    320  CA  LYS C  23      68.454  74.165  46.110  1.00  0.00      CB   C  
ATOM    321  HA  LYS C  23      68.048  73.787  47.035  1.00  0.00      CB   H  
ATOM    322  CB  LYS C  23      67.316  74.058  45.059  1.00  0.00      CB   C  
ATOM    323  HB1 LYS C  23      67.116  72.982  44.853  1.00  0.00      CB   H  
ATOM    324  HB2 LYS C  23      67.654  74.533  44.113  1.00  0.00      CB   H  
ATOM    325  CG  LYS C  23      66.007  74.729  45.539  1.00  0.00      CB   C  
ATOM    326  HG1 LYS C  23      66.234  75.795  45.777  1.00  0.00      CB   H  
ATOM    327  HG2 LYS C  23      65.663  74.251  46.481  1.00  0.00      CB   H  
ATOM    328  CD  LYS C  23      64.871  74.722  44.497  1.00  0.00      CB   C  
ATOM    329  HD1 LYS C  23      65.302  75.122  43.554  1.00  0.00      CB   H  
ATOM    330  HD2 LYS C  23      64.075  75.434  44.811  1.00  0.00      CB   H  
ATOM    331  CE  LYS C  23      64.237  73.356  44.185  1.00  0.00      CB   C  
ATOM    332  HE1 LYS C  23      65.019  72.591  43.993  1.00  0.00      CB   H  
ATOM    333  HE2 LYS C  23      63.593  73.441  43.283  1.00  0.00      CB   H  
ATOM    334  NZ  LYS C  23      63.386  72.897  45.297  1.00  0.00      CB   N1+
ATOM    335  HZ1 LYS C  23      62.992  71.945  45.066  1.00  0.00      CB   H  
ATOM    336  HZ2 LYS C  23      63.897  72.826  46.198  1.00  0.00      CB   H  
ATOM    337  HZ3 LYS C  23      62.561  73.521  45.453  1.00  0.00      CB   H  
ATOM    338  C   LYS C  23      69.628  73.243  45.801  1.00  0.00      CB   C  
ATOM    339  O   LYS C  23      69.511  72.025  45.901  1.00  0.00      CB   O  
ATOM    340  N   GLU C  24      70.828  73.785  45.497  1.00  0.00      CB   N  
ATOM    341  HN  GLU C  24      70.942  74.775  45.440  1.00  0.00      CB   H  
ATOM    342  CA  GLU C  24      72.023  72.980  45.273  1.00  0.00      CB   C  
ATOM    343  HA  GLU C  24      71.723  71.987  44.981  1.00  0.00      CB   H  
ATOM    344  CB  GLU C  24      72.902  73.536  44.119  1.00  0.00      CB   C  
ATOM    345  HB1 GLU C  24      73.943  73.138  44.181  1.00  0.00      CB   H  
ATOM    346  HB2 GLU C  24      72.962  74.642  44.212  1.00  0.00      CB   H  
ATOM    347  CG  GLU C  24      72.364  73.138  42.719  1.00  0.00      CB   C  
ATOM    348  HG1 GLU C  24      73.013  73.540  41.918  1.00  0.00      CB   H  
ATOM    349  HG2 GLU C  24      71.342  73.538  42.578  1.00  0.00      CB   H  
ATOM    350  CD  GLU C  24      72.320  71.629  42.556  1.00  0.00      CB   C  
ATOM    351  OE1 GLU C  24      73.396  70.973  42.527  1.00  0.00      CB   O  
ATOM    352  OE2 GLU C  24      71.196  71.065  42.487  1.00  0.00      CB   O  
ATOM    353  C   GLU C  24      72.828  72.747  46.541  1.00  0.00      CB   C  
ATOM    354  O   GLU C  24      73.897  72.141  46.520  1.00  0.00      CB   O  
ATOM    355  N   TYR C  25      72.286  73.133  47.712  1.00  0.00      CB   N  
ATOM    356  HN  TYR C  25      71.470  73.716  47.725  1.00  0.00      CB   H  
ATOM    357  CA  TYR C  25      72.834  72.722  48.991  1.00  0.00      CB   C  
ATOM    358  HA  TYR C  25      73.864  72.425  48.850  1.00  0.00      CB   H  
ATOM    359  CB  TYR C  25      72.770  73.933  49.970  1.00  0.00      CB   C  
ATOM    360  HB1 TYR C  25      71.704  74.205  50.137  1.00  0.00      CB   H  
ATOM    361  HB2 TYR C  25      73.282  74.798  49.494  1.00  0.00      CB   H  
ATOM    362  CG  TYR C  25      73.433  73.723  51.318  1.00  0.00      CB   C  
ATOM    363  CD1 TYR C  25      74.524  72.846  51.497  1.00  0.00      CB   C  
ATOM    364  HD1 TYR C  25      74.898  72.263  50.668  1.00  0.00      CB   H  
ATOM    365  CE1 TYR C  25      75.131  72.706  52.751  1.00  0.00      CB   C  
ATOM    366  HE1 TYR C  25      75.957  72.027  52.888  1.00  0.00      CB   H  
ATOM    367  CZ  TYR C  25      74.686  73.463  53.834  1.00  0.00      CB   C  
ATOM    368  OH  TYR C  25      75.352  73.363  55.068  1.00  0.00      CB   O  
ATOM    369  HH  TYR C  25      75.400  74.261  55.439  1.00  0.00      CB   H  
ATOM    370  CD2 TYR C  25      72.997  74.476  52.422  1.00  0.00      CB   C  
ATOM    371  HD2 TYR C  25      72.177  75.170  52.298  1.00  0.00      CB   H  
ATOM    372  CE2 TYR C  25      73.627  74.360  53.671  1.00  0.00      CB   C  
ATOM    373  HE2 TYR C  25      73.295  74.958  54.507  1.00  0.00      CB   H  
ATOM    374  C   TYR C  25      72.071  71.491  49.501  1.00  0.00      CB   C  
ATOM    375  O   TYR C  25      72.384  70.912  50.537  1.00  0.00      CB   O  
ATOM    376  N   MET C  26      71.080  70.998  48.729  1.00  0.00      CB   N  
ATOM    377  HN  MET C  26      70.850  71.458  47.876  1.00  0.00      CB   H  
ATOM    378  CA  MET C  26      70.263  69.840  49.058  1.00  0.00      CB   C  
ATOM    379  HA  MET C  26      70.171  69.756  50.134  1.00  0.00      CB   H  
ATOM    380  CB  MET C  26      68.837  70.021  48.471  1.00  0.00      CB   C  
ATOM    381  HB1 MET C  26      68.212  69.138  48.734  1.00  0.00      CB   H  
ATOM    382  HB2 MET C  26      68.893  70.070  47.363  1.00  0.00      CB   H  
ATOM    383  CG  MET C  26      68.140  71.291  49.006  1.00  0.00      CB   C  
ATOM    384  HG1 MET C  26      68.830  72.160  48.941  1.00  0.00      CB   H  
ATOM    385  HG2 MET C  26      67.930  71.127  50.086  1.00  0.00      CB   H  
ATOM    386  SD  MET C  26      66.609  71.753  48.150  1.00  0.00      CB   S  
ATOM    387  CE  MET C  26      66.334  73.221  49.185  1.00  0.00      CB   C  
ATOM    388  HE1 MET C  26      65.428  73.780  48.868  1.00  0.00      CB   H  
ATOM    389  HE2 MET C  26      66.189  72.939  50.252  1.00  0.00      CB   H  
ATOM    390  HE3 MET C  26      67.201  73.917  49.144  1.00  0.00      CB   H  
ATOM    391  C   MET C  26      70.905  68.544  48.554  1.00  0.00      CB   C  
ATOM    392  O   MET C  26      70.333  67.784  47.773  1.00  0.00      CB   O  
ATOM    393  N   ILE C  27      72.151  68.284  49.003  1.00  0.00      CB   N  
ATOM    394  HN  ILE C  27      72.531  68.911  49.685  1.00  0.00      CB   H  
ATOM    395  CA  ILE C  27      73.041  67.226  48.526  1.00  0.00      CB   C  
ATOM    396  HA  ILE C  27      72.883  67.135  47.457  1.00  0.00      CB   H  
ATOM    397  CB  ILE C  27      74.516  67.589  48.751  1.00  0.00      CB   C  
ATOM    398  HB  ILE C  27      74.763  67.492  49.834  1.00  0.00      CB   H  
ATOM    399  CG2 ILE C  27      75.435  66.624  47.954  1.00  0.00      CB   C  
ATOM    400 1HG2 ILE C  27      76.496  66.798  48.236  1.00  0.00      CB   H  
ATOM    401 2HG2 ILE C  27      75.209  65.558  48.174  1.00  0.00      CB   H  
ATOM    402 3HG2 ILE C  27      75.327  66.791  46.865  1.00  0.00      CB   H  
ATOM    403  CG1 ILE C  27      74.772  69.071  48.355  1.00  0.00      CB   C  
ATOM    404 1HG1 ILE C  27      74.239  69.738  49.066  1.00  0.00      CB   H  
ATOM    405 2HG1 ILE C  27      74.360  69.252  47.338  1.00  0.00      CB   H  
ATOM    406  CD  ILE C  27      76.245  69.477  48.372  1.00  0.00      CB   C  
ATOM    407  HD1 ILE C  27      76.344  70.577  48.247  1.00  0.00      CB   H  
ATOM    408  HD2 ILE C  27      76.715  69.182  49.330  1.00  0.00      CB   H  
ATOM    409  HD3 ILE C  27      76.797  68.993  47.537  1.00  0.00      CB   H  
ATOM    410  C   ILE C  27      72.694  65.882  49.157  1.00  0.00      CB   C  
ATOM    411  O   ILE C  27      73.470  65.257  49.878  1.00  0.00      CB   O  
ATOM    412  N   LEU C  28      71.465  65.406  48.901  1.00  0.00      CB   N  
ATOM    413  HN  LEU C  28      70.848  65.973  48.356  1.00  0.00      CB   H  
ATOM    414  CA  LEU C  28      70.938  64.173  49.439  1.00  0.00      CB   C  
ATOM    415  HA  LEU C  28      71.713  63.622  49.954  1.00  0.00      CB   H  
ATOM    416  CB  LEU C  28      69.729  64.404  50.403  1.00  0.00      CB   C  
ATOM    417  HB1 LEU C  28      69.219  63.424  50.564  1.00  0.00      CB   H  
ATOM    418  HB2 LEU C  28      69.000  65.076  49.896  1.00  0.00      CB   H  
ATOM    419  CG  LEU C  28      70.010  64.971  51.823  1.00  0.00      CB   C  
ATOM    420  HG  LEU C  28      69.009  65.054  52.322  1.00  0.00      CB   H  
ATOM    421  CD1 LEU C  28      70.869  64.029  52.675  1.00  0.00      CB   C  
ATOM    422 1HD1 LEU C  28      71.867  63.885  52.212  1.00  0.00      CB   H  
ATOM    423 2HD1 LEU C  28      71.010  64.452  53.693  1.00  0.00      CB   H  
ATOM    424 3HD1 LEU C  28      70.366  63.043  52.776  1.00  0.00      CB   H  
ATOM    425  CD2 LEU C  28      70.601  66.386  51.843  1.00  0.00      CB   C  
ATOM    426 1HD2 LEU C  28      70.578  66.807  52.873  1.00  0.00      CB   H  
ATOM    427 2HD2 LEU C  28      71.658  66.382  51.518  1.00  0.00      CB   H  
ATOM    428 3HD2 LEU C  28      70.020  67.055  51.178  1.00  0.00      CB   H  
ATOM    429  C   LEU C  28      70.452  63.301  48.289  1.00  0.00      CB   C  
ATOM    430  O   LEU C  28      69.595  63.707  47.502  1.00  0.00      CB   O  
ATOM    431  N   SER C  29      70.958  62.056  48.201  1.00  0.00      CB   N  
ATOM    432  HN  SER C  29      71.743  61.796  48.775  1.00  0.00      CB   H  
ATOM    433  CA  SER C  29      70.308  60.970  47.472  1.00  0.00      CB   C  
ATOM    434  HA  SER C  29      69.997  61.347  46.508  1.00  0.00      CB   H  
ATOM    435  CB  SER C  29      71.255  59.756  47.246  1.00  0.00      CB   C  
ATOM    436  HB1 SER C  29      71.599  59.373  48.234  1.00  0.00      CB   H  
ATOM    437  HB2 SER C  29      72.150  60.128  46.691  1.00  0.00      CB   H  
ATOM    438  OG  SER C  29      70.665  58.688  46.500  1.00  0.00      CB   O  
ATOM    439  HG  SER C  29      71.362  58.016  46.420  1.00  0.00      CB   H  
ATOM    440  C   SER C  29      69.057  60.524  48.228  1.00  0.00      CB   C  
ATOM    441  O   SER C  29      68.926  60.764  49.430  1.00  0.00      CB   O  
ATOM    442  N   ASP C  30      68.094  59.863  47.551  1.00  0.00      CB   N  
ATOM    443  HN  ASP C  30      68.228  59.680  46.578  1.00  0.00      CB   H  
ATOM    444  CA  ASP C  30      66.803  59.490  48.100  1.00  0.00      CB   C  
ATOM    445  HA  ASP C  30      66.299  60.412  48.334  1.00  0.00      CB   H  
ATOM    446  CB  ASP C  30      66.000  58.776  46.988  1.00  0.00      CB   C  
ATOM    447  HB1 ASP C  30      66.367  57.738  46.856  1.00  0.00      CB   H  
ATOM    448  HB2 ASP C  30      66.142  59.319  46.030  1.00  0.00      CB   H  
ATOM    449  CG  ASP C  30      64.514  58.744  47.246  1.00  0.00      CB   C  
ATOM    450  OD1 ASP C  30      63.824  58.054  46.452  1.00  0.00      CB   O  
ATOM    451  OD2 ASP C  30      63.992  59.427  48.163  1.00  0.00      CB   O  
ATOM    452  C   ASP C  30      66.893  58.651  49.389  1.00  0.00      CB   C  
ATOM    453  O   ASP C  30      66.213  58.907  50.384  1.00  0.00      CB   O  
ATOM    454  N   ALA C  31      67.821  57.674  49.414  1.00  0.00      CB   N  
ATOM    455  HN  ALA C  31      68.348  57.481  48.592  1.00  0.00      CB   H  
ATOM    456  CA  ALA C  31      68.156  56.887  50.580  1.00  0.00      CB   C  
ATOM    457  HA  ALA C  31      67.263  56.362  50.890  1.00  0.00      CB   H  
ATOM    458  CB  ALA C  31      69.234  55.865  50.168  1.00  0.00      CB   C  
ATOM    459  HB1 ALA C  31      69.507  55.204  51.018  1.00  0.00      CB   H  
ATOM    460  HB2 ALA C  31      68.848  55.221  49.348  1.00  0.00      CB   H  
ATOM    461  HB3 ALA C  31      70.154  56.367  49.800  1.00  0.00      CB   H  
ATOM    462  C   ALA C  31      68.659  57.698  51.782  1.00  0.00      CB   C  
ATOM    463  O   ALA C  31      68.268  57.471  52.931  1.00  0.00      CB   O  
ATOM    464  N   GLN C  32      69.538  58.692  51.536  1.00  0.00      CB   N  
ATOM    465  HN  GLN C  32      69.808  58.880  50.594  1.00  0.00      CB   H  
ATOM    466  CA  GLN C  32      70.034  59.613  52.543  1.00  0.00      CB   C  
ATOM    467  HA  GLN C  32      70.405  59.020  53.368  1.00  0.00      CB   H  
ATOM    468  CB  GLN C  32      71.198  60.475  51.984  1.00  0.00      CB   C  
ATOM    469  HB1 GLN C  32      71.554  61.174  52.778  1.00  0.00      CB   H  
ATOM    470  HB2 GLN C  32      70.813  61.084  51.136  1.00  0.00      CB   H  
ATOM    471  CG  GLN C  32      72.412  59.644  51.506  1.00  0.00      CB   C  
ATOM    472  HG1 GLN C  32      72.068  58.885  50.778  1.00  0.00      CB   H  
ATOM    473  HG2 GLN C  32      72.883  59.119  52.361  1.00  0.00      CB   H  
ATOM    474  CD  GLN C  32      73.435  60.511  50.758  1.00  0.00      CB   C  
ATOM    475  OE1 GLN C  32      73.163  60.982  49.650  1.00  0.00      CB   O  
ATOM    476  NE2 GLN C  32      74.639  60.696  51.343  1.00  0.00      CB   N  
ATOM    477 1HE2 GLN C  32      74.827  60.287  52.228  1.00  0.00      CB   H  
ATOM    478 2HE2 GLN C  32      75.339  61.247  50.868  1.00  0.00      CB   H  
ATOM    479  C   GLN C  32      68.959  60.521  53.136  1.00  0.00      CB   C  
ATOM    480  O   GLN C  32      68.863  60.666  54.353  1.00  0.00      CB   O  
ATOM    481  N   GLN C  33      68.099  61.142  52.297  1.00  0.00      CB   N  
ATOM    482  HN  GLN C  33      68.193  61.030  51.303  1.00  0.00      CB   H  
ATOM    483  CA  GLN C  33      67.021  62.002  52.778  1.00  0.00      CB   C  
ATOM    484  HA  GLN C  33      67.477  62.729  53.439  1.00  0.00      CB   H  
ATOM    485  CB  GLN C  33      66.316  62.819  51.659  1.00  0.00      CB   C  
ATOM    486  HB1 GLN C  33      67.070  63.520  51.237  1.00  0.00      CB   H  
ATOM    487  HB2 GLN C  33      65.510  63.452  52.099  1.00  0.00      CB   H  
ATOM    488  CG  GLN C  33      65.744  61.959  50.510  1.00  0.00      CB   C  
ATOM    489  HG1 GLN C  33      64.981  61.245  50.878  1.00  0.00      CB   H  
ATOM    490  HG2 GLN C  33      66.592  61.399  50.075  1.00  0.00      CB   H  
ATOM    491  CD  GLN C  33      65.136  62.793  49.385  1.00  0.00      CB   C  
ATOM    492  OE1 GLN C  33      65.451  63.968  49.206  1.00  0.00      CB   O  
ATOM    493  NE2 GLN C  33      64.261  62.171  48.565  1.00  0.00      CB   N  
ATOM    494 1HE2 GLN C  33      64.159  61.164  48.591  1.00  0.00      CB   H  
ATOM    495 2HE2 GLN C  33      63.881  62.691  47.811  1.00  0.00      CB   H  
ATOM    496  C   GLN C  33      65.983  61.295  53.626  1.00  0.00      CB   C  
ATOM    497  O   GLN C  33      65.566  61.808  54.662  1.00  0.00      CB   O  
ATOM    498  N   ILE C  34      65.538  60.077  53.235  1.00  0.00      CB   N  
ATOM    499  HN  ILE C  34      65.845  59.669  52.372  1.00  0.00      CB   H  
ATOM    500  CA  ILE C  34      64.616  59.292  54.047  1.00  0.00      CB   C  
ATOM    501  HA  ILE C  34      63.825  59.970  54.323  1.00  0.00      CB   H  
ATOM    502  CB  ILE C  34      63.951  58.174  53.251  1.00  0.00      CB   C  
ATOM    503  HB  ILE C  34      63.589  58.620  52.289  1.00  0.00      CB   H  
ATOM    504  CG2 ILE C  34      64.947  57.057  52.882  1.00  0.00      CB   C  
ATOM    505 1HG2 ILE C  34      64.459  56.320  52.204  1.00  0.00      CB   H  
ATOM    506 2HG2 ILE C  34      65.826  57.466  52.356  1.00  0.00      CB   H  
ATOM    507 3HG2 ILE C  34      65.285  56.523  53.789  1.00  0.00      CB   H  
ATOM    508  CG1 ILE C  34      62.712  57.588  53.968  1.00  0.00      CB   C  
ATOM    509 1HG1 ILE C  34      62.988  57.188  54.967  1.00  0.00      CB   H  
ATOM    510 2HG1 ILE C  34      62.363  56.724  53.356  1.00  0.00      CB   H  
ATOM    511  CD  ILE C  34      61.551  58.584  54.106  1.00  0.00      CB   C  
ATOM    512  HD1 ILE C  34      60.638  58.055  54.450  1.00  0.00      CB   H  
ATOM    513  HD2 ILE C  34      61.791  59.379  54.843  1.00  0.00      CB   H  
ATOM    514  HD3 ILE C  34      61.322  59.052  53.127  1.00  0.00      CB   H  
ATOM    515  C   ILE C  34      65.231  58.835  55.371  1.00  0.00      CB   C  
ATOM    516  O   ILE C  34      64.587  58.874  56.419  1.00  0.00      CB   O  
ATOM    517  N   ALA C  35      66.534  58.460  55.372  1.00  0.00      CB   N  
ATOM    518  HN  ALA C  35      67.034  58.418  54.506  1.00  0.00      CB   H  
ATOM    519  CA  ALA C  35      67.288  58.139  56.575  1.00  0.00      CB   C  
ATOM    520  HA  ALA C  35      66.791  57.317  57.075  1.00  0.00      CB   H  
ATOM    521  CB  ALA C  35      68.731  57.745  56.198  1.00  0.00      CB   C  
ATOM    522  HB1 ALA C  35      69.299  57.427  57.098  1.00  0.00      CB   H  
ATOM    523  HB2 ALA C  35      68.730  56.902  55.483  1.00  0.00      CB   H  
ATOM    524  HB3 ALA C  35      69.272  58.594  55.724  1.00  0.00      CB   H  
ATOM    525  C   ALA C  35      67.361  59.303  57.563  1.00  0.00      CB   C  
ATOM    526  O   ALA C  35      67.131  59.142  58.765  1.00  0.00      CB   O  
ATOM    527  N   VAL C  36      67.644  60.518  57.043  1.00  0.00      CB   N  
ATOM    528  HN  VAL C  36      67.903  60.593  56.077  1.00  0.00      CB   H  
ATOM    529  CA  VAL C  36      67.559  61.767  57.781  1.00  0.00      CB   C  
ATOM    530  HA  VAL C  36      68.173  61.671  58.667  1.00  0.00      CB   H  
ATOM    531  CB  VAL C  36      68.096  62.932  56.946  1.00  0.00      CB   C  
ATOM    532  HB  VAL C  36      67.678  62.871  55.917  1.00  0.00      CB   H  
ATOM    533  CG1 VAL C  36      67.719  64.312  57.529  1.00  0.00      CB   C  
ATOM    534 1HG1 VAL C  36      68.257  65.109  56.977  1.00  0.00      CB   H  
ATOM    535 2HG1 VAL C  36      66.637  64.522  57.439  1.00  0.00      CB   H  
ATOM    536 3HG1 VAL C  36      68.000  64.369  58.601  1.00  0.00      CB   H  
ATOM    537  CG2 VAL C  36      69.628  62.809  56.867  1.00  0.00      CB   C  
ATOM    538 1HG2 VAL C  36      70.046  63.633  56.249  1.00  0.00      CB   H  
ATOM    539 2HG2 VAL C  36      70.077  62.866  57.882  1.00  0.00      CB   H  
ATOM    540 3HG2 VAL C  36      69.927  61.851  56.397  1.00  0.00      CB   H  
ATOM    541  C   VAL C  36      66.156  62.070  58.290  1.00  0.00      CB   C  
ATOM    542  O   VAL C  36      65.966  62.392  59.460  1.00  0.00      CB   O  
ATOM    543  N   ALA C  37      65.123  61.933  57.438  1.00  0.00      CB   N  
ATOM    544  HN  ALA C  37      65.305  61.685  56.482  1.00  0.00      CB   H  
ATOM    545  CA  ALA C  37      63.748  62.249  57.767  1.00  0.00      CB   C  
ATOM    546  HA  ALA C  37      63.703  63.298  58.016  1.00  0.00      CB   H  
ATOM    547  CB  ALA C  37      62.865  61.984  56.530  1.00  0.00      CB   C  
ATOM    548  HB1 ALA C  37      61.827  62.343  56.691  1.00  0.00      CB   H  
ATOM    549  HB2 ALA C  37      63.285  62.516  55.651  1.00  0.00      CB   H  
ATOM    550  HB3 ALA C  37      62.838  60.901  56.277  1.00  0.00      CB   H  
ATOM    551  C   ALA C  37      63.166  61.470  58.935  1.00  0.00      CB   C  
ATOM    552  O   ALA C  37      62.513  62.032  59.816  1.00  0.00      CB   O  
ATOM    553  N   VAL C  38      63.393  60.147  58.965  1.00  0.00      CB   N  
ATOM    554  HN  VAL C  38      63.876  59.708  58.201  1.00  0.00      CB   H  
ATOM    555  CA  VAL C  38      63.003  59.303  60.081  1.00  0.00      CB   C  
ATOM    556  HA  VAL C  38      61.967  59.504  60.318  1.00  0.00      CB   H  
ATOM    557  CB  VAL C  38      63.105  57.830  59.705  1.00  0.00      CB   C  
ATOM    558  HB  VAL C  38      64.146  57.584  59.394  1.00  0.00      CB   H  
ATOM    559  CG1 VAL C  38      62.700  56.923  60.886  1.00  0.00      CB   C  
ATOM    560 1HG1 VAL C  38      62.678  55.860  60.558  1.00  0.00      CB   H  
ATOM    561 2HG1 VAL C  38      63.410  56.999  61.731  1.00  0.00      CB   H  
ATOM    562 3HG1 VAL C  38      61.684  57.188  61.250  1.00  0.00      CB   H  
ATOM    563  CG2 VAL C  38      62.169  57.562  58.509  1.00  0.00      CB   C  
ATOM    564 1HG2 VAL C  38      62.204  56.486  58.236  1.00  0.00      CB   H  
ATOM    565 2HG2 VAL C  38      61.123  57.815  58.784  1.00  0.00      CB   H  
ATOM    566 3HG2 VAL C  38      62.454  58.151  57.613  1.00  0.00      CB   H  
ATOM    567  C   VAL C  38      63.809  59.596  61.340  1.00  0.00      CB   C  
ATOM    568  O   VAL C  38      63.256  59.868  62.405  1.00  0.00      CB   O  
ATOM    569  N   LEU C  39      65.157  59.604  61.235  1.00  0.00      CB   N  
ATOM    570  HN  LEU C  39      65.606  59.442  60.354  1.00  0.00      CB   H  
ATOM    571  CA  LEU C  39      66.031  59.801  62.376  1.00  0.00      CB   C  
ATOM    572  HA  LEU C  39      65.718  59.085  63.124  1.00  0.00      CB   H  
ATOM    573  CB  LEU C  39      67.500  59.502  61.998  1.00  0.00      CB   C  
ATOM    574  HB1 LEU C  39      67.876  60.276  61.293  1.00  0.00      CB   H  
ATOM    575  HB2 LEU C  39      67.511  58.531  61.459  1.00  0.00      CB   H  
ATOM    576  CG  LEU C  39      68.477  59.374  63.189  1.00  0.00      CB   C  
ATOM    577  HG  LEU C  39      68.441  60.313  63.790  1.00  0.00      CB   H  
ATOM    578  CD1 LEU C  39      68.104  58.208  64.122  1.00  0.00      CB   C  
ATOM    579 1HD1 LEU C  39      68.896  58.067  64.887  1.00  0.00      CB   H  
ATOM    580 2HD1 LEU C  39      67.146  58.409  64.645  1.00  0.00      CB   H  
ATOM    581 3HD1 LEU C  39      68.011  57.268  63.545  1.00  0.00      CB   H  
ATOM    582  CD2 LEU C  39      69.917  59.195  62.690  1.00  0.00      CB   C  
ATOM    583 1HD2 LEU C  39      70.625  59.160  63.546  1.00  0.00      CB   H  
ATOM    584 2HD2 LEU C  39      70.010  58.252  62.111  1.00  0.00      CB   H  
ATOM    585 3HD2 LEU C  39      70.209  60.040  62.032  1.00  0.00      CB   H  
ATOM    586  C   LEU C  39      65.913  61.168  63.028  1.00  0.00      CB   C  
ATOM    587  O   LEU C  39      65.841  61.286  64.250  1.00  0.00      CB   O  
ATOM    588  N   CYS C  40      65.842  62.244  62.222  1.00  0.00      CB   N  
ATOM    589  HN  CYS C  40      65.919  62.128  61.223  1.00  0.00      CB   H  
ATOM    590  CA  CYS C  40      65.628  63.610  62.678  1.00  0.00      CB   C  
ATOM    591  HA  CYS C  40      66.398  63.854  63.392  1.00  0.00      CB   H  
ATOM    592  CB  CYS C  40      65.726  64.596  61.481  1.00  0.00      CB   C  
ATOM    593  HB1 CYS C  40      64.909  64.374  60.760  1.00  0.00      CB   H  
ATOM    594  HB2 CYS C  40      66.685  64.389  60.953  1.00  0.00      CB   H  
ATOM    595  SG  CYS C  40      65.670  66.360  61.944  1.00  0.00      CB   S  
ATOM    596  HG  CYS C  40      65.621  66.830  60.703  1.00  0.00      CB   H  
ATOM    597  C   CYS C  40      64.305  63.759  63.402  1.00  0.00      CB   C  
ATOM    598  O   CYS C  40      64.229  64.370  64.465  1.00  0.00      CB   O  
ATOM    599  N   THR C  41      63.232  63.137  62.869  1.00  0.00      CB   N  
ATOM    600  HN  THR C  41      63.324  62.634  62.012  1.00  0.00      CB   H  
ATOM    601  CA  THR C  41      61.928  63.104  63.535  1.00  0.00      CB   C  
ATOM    602  HA  THR C  41      61.645  64.126  63.749  1.00  0.00      CB   H  
ATOM    603  CB  THR C  41      60.823  62.497  62.670  1.00  0.00      CB   C  
ATOM    604  HB  THR C  41      61.082  61.453  62.376  1.00  0.00      CB   H  
ATOM    605  OG1 THR C  41      60.658  63.276  61.488  1.00  0.00      CB   O  
ATOM    606  HG1 THR C  41      61.370  62.991  60.891  1.00  0.00      CB   H  
ATOM    607  CG2 THR C  41      59.464  62.486  63.389  1.00  0.00      CB   C  
ATOM    608 1HG2 THR C  41      58.671  62.156  62.681  1.00  0.00      CB   H  
ATOM    609 2HG2 THR C  41      59.466  61.781  64.247  1.00  0.00      CB   H  
ATOM    610 3HG2 THR C  41      59.211  63.502  63.761  1.00  0.00      CB   H  
ATOM    611  C   THR C  41      61.972  62.405  64.880  1.00  0.00      CB   C  
ATOM    612  O   THR C  41      61.489  62.944  65.870  1.00  0.00      CB   O  
ATOM    613  N   LEU C  42      62.608  61.216  64.981  1.00  0.00      CB   N  
ATOM    614  HN  LEU C  42      62.974  60.766  64.161  1.00  0.00      CB   H  
ATOM    615  CA  LEU C  42      62.798  60.528  66.252  1.00  0.00      CB   C  
ATOM    616  HA  LEU C  42      61.826  60.389  66.709  1.00  0.00      CB   H  
ATOM    617  CB  LEU C  42      63.475  59.153  66.019  1.00  0.00      CB   C  
ATOM    618  HB1 LEU C  42      63.765  58.690  66.989  1.00  0.00      CB   H  
ATOM    619  HB2 LEU C  42      64.402  59.319  65.430  1.00  0.00      CB   H  
ATOM    620  CG  LEU C  42      62.601  58.121  65.280  1.00  0.00      CB   C  
ATOM    621  HG  LEU C  42      62.146  58.600  64.378  1.00  0.00      CB   H  
ATOM    622  CD1 LEU C  42      63.484  56.962  64.798  1.00  0.00      CB   C  
ATOM    623 1HD1 LEU C  42      62.871  56.221  64.245  1.00  0.00      CB   H  
ATOM    624 2HD1 LEU C  42      64.276  57.348  64.124  1.00  0.00      CB   H  
ATOM    625 3HD1 LEU C  42      63.952  56.450  65.666  1.00  0.00      CB   H  
ATOM    626  CD2 LEU C  42      61.464  57.601  66.172  1.00  0.00      CB   C  
ATOM    627 1HD2 LEU C  42      60.875  56.829  65.629  1.00  0.00      CB   H  
ATOM    628 2HD2 LEU C  42      61.876  57.136  67.094  1.00  0.00      CB   H  
ATOM    629 3HD2 LEU C  42      60.776  58.418  66.469  1.00  0.00      CB   H  
ATOM    630  C   LEU C  42      63.641  61.288  67.270  1.00  0.00      CB   C  
ATOM    631  O   LEU C  42      63.263  61.455  68.427  1.00  0.00      CB   O  
ATOM    632  N   MET C  43      64.816  61.801  66.845  1.00  0.00      CB   N  
ATOM    633  HN  MET C  43      65.113  61.649  65.901  1.00  0.00      CB   H  
ATOM    634  CA  MET C  43      65.706  62.591  67.678  1.00  0.00      CB   C  
ATOM    635  HA  MET C  43      65.912  62.017  68.570  1.00  0.00      CB   H  
ATOM    636  CB  MET C  43      67.047  62.869  66.944  1.00  0.00      CB   C  
ATOM    637  HB1 MET C  43      67.654  63.588  67.539  1.00  0.00      CB   H  
ATOM    638  HB2 MET C  43      66.830  63.339  65.957  1.00  0.00      CB   H  
ATOM    639  CG  MET C  43      67.923  61.619  66.718  1.00  0.00      CB   C  
ATOM    640  HG1 MET C  43      68.715  61.893  65.984  1.00  0.00      CB   H  
ATOM    641  HG2 MET C  43      67.319  60.809  66.254  1.00  0.00      CB   H  
ATOM    642  SD  MET C  43      68.739  60.998  68.213  1.00  0.00      CB   S  
ATOM    643  CE  MET C  43      69.677  59.695  67.366  1.00  0.00      CB   C  
ATOM    644  HE1 MET C  43      70.326  59.150  68.086  1.00  0.00      CB   H  
ATOM    645  HE2 MET C  43      68.989  58.955  66.906  1.00  0.00      CB   H  
ATOM    646  HE3 MET C  43      70.324  60.113  66.566  1.00  0.00      CB   H  
ATOM    647  C   MET C  43      65.081  63.895  68.159  1.00  0.00      CB   C  
ATOM    648  O   MET C  43      65.181  64.263  69.328  1.00  0.00      CB   O  
ATOM    649  N   GLY C  44      64.363  64.602  67.261  1.00  0.00      CB   N  
ATOM    650  HN  GLY C  44      64.316  64.297  66.301  1.00  0.00      CB   H  
ATOM    651  CA  GLY C  44      63.618  65.812  67.581  1.00  0.00      CB   C  
ATOM    652  HA1 GLY C  44      63.234  66.206  66.655  1.00  0.00      CB   H  
ATOM    653  HA2 GLY C  44      64.273  66.507  68.090  1.00  0.00      CB   H  
ATOM    654  C   GLY C  44      62.435  65.564  68.480  1.00  0.00      CB   C  
ATOM    655  O   GLY C  44      62.213  66.311  69.429  1.00  0.00      CB   O  
ATOM    656  N   LEU C  45      61.650  64.498  68.225  1.00  0.00      CB   N  
ATOM    657  HN  LEU C  45      61.795  63.934  67.412  1.00  0.00      CB   H  
ATOM    658  CA  LEU C  45      60.537  64.098  69.072  1.00  0.00      CB   C  
ATOM    659  HA  LEU C  45      59.863  64.942  69.149  1.00  0.00      CB   H  
ATOM    660  CB  LEU C  45      59.787  62.903  68.428  1.00  0.00      CB   C  
ATOM    661  HB1 LEU C  45      60.517  62.083  68.244  1.00  0.00      CB   H  
ATOM    662  HB2 LEU C  45      59.413  63.237  67.437  1.00  0.00      CB   H  
ATOM    663  CG  LEU C  45      58.599  62.313  69.223  1.00  0.00      CB   C  
ATOM    664  HG  LEU C  45      58.990  61.876  70.171  1.00  0.00      CB   H  
ATOM    665  CD1 LEU C  45      57.547  63.371  69.580  1.00  0.00      CB   C  
ATOM    666 1HD1 LEU C  45      56.710  62.908  70.145  1.00  0.00      CB   H  
ATOM    667 2HD1 LEU C  45      57.987  64.163  70.212  1.00  0.00      CB   H  
ATOM    668 3HD1 LEU C  45      57.136  63.834  68.661  1.00  0.00      CB   H  
ATOM    669  CD2 LEU C  45      57.951  61.173  68.428  1.00  0.00      CB   C  
ATOM    670 1HD2 LEU C  45      57.116  60.713  68.997  1.00  0.00      CB   H  
ATOM    671 2HD2 LEU C  45      57.548  61.555  67.464  1.00  0.00      CB   H  
ATOM    672 3HD2 LEU C  45      58.702  60.386  68.201  1.00  0.00      CB   H  
ATOM    673  C   LEU C  45      60.956  63.745  70.487  1.00  0.00      CB   C  
ATOM    674  O   LEU C  45      60.411  64.260  71.457  1.00  0.00      CB   O  
ATOM    675  N   LEU C  46      62.000  62.912  70.656  1.00  0.00      CB   N  
ATOM    676  HN  LEU C  46      62.423  62.464  69.865  1.00  0.00      CB   H  
ATOM    677  CA  LEU C  46      62.570  62.618  71.961  1.00  0.00      CB   C  
ATOM    678  HA  LEU C  46      61.755  62.325  72.601  1.00  0.00      CB   H  
ATOM    679  CB  LEU C  46      63.587  61.449  71.908  1.00  0.00      CB   C  
ATOM    680  HB1 LEU C  46      64.337  61.567  72.721  1.00  0.00      CB   H  
ATOM    681  HB2 LEU C  46      64.129  61.494  70.938  1.00  0.00      CB   H  
ATOM    682  CG  LEU C  46      62.985  60.032  72.105  1.00  0.00      CB   C  
ATOM    683  HG  LEU C  46      63.827  59.310  71.978  1.00  0.00      CB   H  
ATOM    684  CD1 LEU C  46      62.443  59.847  73.533  1.00  0.00      CB   C  
ATOM    685 1HD1 LEU C  46      62.118  58.797  73.693  1.00  0.00      CB   H  
ATOM    686 2HD1 LEU C  46      63.219  60.090  74.289  1.00  0.00      CB   H  
ATOM    687 3HD1 LEU C  46      61.565  60.502  73.715  1.00  0.00      CB   H  
ATOM    688  CD2 LEU C  46      61.914  59.667  71.066  1.00  0.00      CB   C  
ATOM    689 1HD2 LEU C  46      61.554  58.629  71.228  1.00  0.00      CB   H  
ATOM    690 2HD2 LEU C  46      61.046  60.348  71.148  1.00  0.00      CB   H  
ATOM    691 3HD2 LEU C  46      62.328  59.741  70.034  1.00  0.00      CB   H  
ATOM    692  C   LEU C  46      63.173  63.832  72.659  1.00  0.00      CB   C  
ATOM    693  O   LEU C  46      62.996  64.018  73.865  1.00  0.00      CB   O  
ATOM    694  N   SER C  47      63.873  64.718  71.915  1.00  0.00      CB   N  
ATOM    695  HN  SER C  47      64.058  64.526  70.949  1.00  0.00      CB   H  
ATOM    696  CA  SER C  47      64.361  65.990  72.448  1.00  0.00      CB   C  
ATOM    697  HA  SER C  47      65.027  65.786  73.274  1.00  0.00      CB   H  
ATOM    698  CB  SER C  47      65.103  66.856  71.388  1.00  0.00      CB   C  
ATOM    699  HB1 SER C  47      65.444  67.809  71.847  1.00  0.00      CB   H  
ATOM    700  HB2 SER C  47      64.424  67.106  70.544  1.00  0.00      CB   H  
ATOM    701  OG  SER C  47      66.255  66.196  70.875  1.00  0.00      CB   O  
ATOM    702  HG  SER C  47      65.946  65.450  70.329  1.00  0.00      CB   H  
ATOM    703  C   SER C  47      63.241  66.868  72.962  1.00  0.00      CB   C  
ATOM    704  O   SER C  47      63.291  67.385  74.076  1.00  0.00      CB   O  
ATOM    705  N   ALA C  48      62.160  67.010  72.178  1.00  0.00      CB   N  
ATOM    706  HN  ALA C  48      62.139  66.611  71.255  1.00  0.00      CB   H  
ATOM    707  CA  ALA C  48      60.971  67.720  72.574  1.00  0.00      CB   C  
ATOM    708  HA  ALA C  48      61.271  68.716  72.863  1.00  0.00      CB   H  
ATOM    709  CB  ALA C  48      60.007  67.806  71.373  1.00  0.00      CB   C  
ATOM    710  HB1 ALA C  48      59.126  68.434  71.615  1.00  0.00      CB   H  
ATOM    711  HB2 ALA C  48      60.534  68.260  70.507  1.00  0.00      CB   H  
ATOM    712  HB3 ALA C  48      59.657  66.797  71.068  1.00  0.00      CB   H  
ATOM    713  C   ALA C  48      60.269  67.108  73.780  1.00  0.00      CB   C  
ATOM    714  O   ALA C  48      59.857  67.822  74.693  1.00  0.00      CB   O  
ATOM    715  N   LEU C  49      60.110  65.771  73.836  1.00  0.00      CB   N  
ATOM    716  HN  LEU C  49      60.381  65.201  73.054  1.00  0.00      CB   H  
ATOM    717  CA  LEU C  49      59.531  65.084  74.983  1.00  0.00      CB   C  
ATOM    718  HA  LEU C  49      58.560  65.512  75.165  1.00  0.00      CB   H  
ATOM    719  CB  LEU C  49      59.385  63.563  74.691  1.00  0.00      CB   C  
ATOM    720  HB1 LEU C  49      59.152  63.010  75.632  1.00  0.00      CB   H  
ATOM    721  HB2 LEU C  49      60.366  63.195  74.318  1.00  0.00      CB   H  
ATOM    722  CG  LEU C  49      58.292  63.200  73.660  1.00  0.00      CB   C  
ATOM    723  HG  LEU C  49      58.365  63.898  72.795  1.00  0.00      CB   H  
ATOM    724  CD1 LEU C  49      58.524  61.778  73.131  1.00  0.00      CB   C  
ATOM    725 1HD1 LEU C  49      57.745  61.508  72.387  1.00  0.00      CB   H  
ATOM    726 2HD1 LEU C  49      59.511  61.717  72.624  1.00  0.00      CB   H  
ATOM    727 3HD1 LEU C  49      58.507  61.052  73.969  1.00  0.00      CB   H  
ATOM    728  CD2 LEU C  49      56.882  63.335  74.252  1.00  0.00      CB   C  
ATOM    729 1HD2 LEU C  49      56.110  63.039  73.510  1.00  0.00      CB   H  
ATOM    730 2HD2 LEU C  49      56.783  62.691  75.154  1.00  0.00      CB   H  
ATOM    731 3HD2 LEU C  49      56.681  64.383  74.556  1.00  0.00      CB   H  
ATOM    732  C   LEU C  49      60.317  65.250  76.280  1.00  0.00      CB   C  
ATOM    733  O   LEU C  49      59.784  65.735  77.280  1.00  0.00      CB   O  
ATOM    734  N   GLU C  50      61.612  64.883  76.291  1.00  0.00      CB   N  
ATOM    735  HN  GLU C  50      62.052  64.503  75.475  1.00  0.00      CB   H  
ATOM    736  CA  GLU C  50      62.431  64.945  77.493  1.00  0.00      CB   C  
ATOM    737  HA  GLU C  50      61.864  64.477  78.292  1.00  0.00      CB   H  
ATOM    738  CB  GLU C  50      63.733  64.116  77.345  1.00  0.00      CB   C  
ATOM    739  HB1 GLU C  50      64.386  64.299  78.228  1.00  0.00      CB   H  
ATOM    740  HB2 GLU C  50      64.271  64.448  76.433  1.00  0.00      CB   H  
ATOM    741  CG  GLU C  50      63.483  62.582  77.272  1.00  0.00      CB   C  
ATOM    742  HG1 GLU C  50      64.437  62.061  77.043  1.00  0.00      CB   H  
ATOM    743  HG2 GLU C  50      62.766  62.350  76.461  1.00  0.00      CB   H  
ATOM    744  CD  GLU C  50      62.948  61.982  78.570  1.00  0.00      CB   C  
ATOM    745  OE1 GLU C  50      63.750  61.747  79.515  1.00  0.00      CB   O  
ATOM    746  OE2 GLU C  50      61.718  61.720  78.651  1.00  0.00      CB   O  
ATOM    747  C   GLU C  50      62.692  66.359  77.995  1.00  0.00      CB   C  
ATOM    748  O   GLU C  50      62.596  66.641  79.190  1.00  0.00      CB   O  
ATOM    749  N   ASN C  51      62.976  67.331  77.095  1.00  0.00      CB   N  
ATOM    750  HN  ASN C  51      63.063  67.114  76.120  1.00  0.00      CB   H  
ATOM    751  CA  ASN C  51      63.061  68.732  77.487  1.00  0.00      CB   C  
ATOM    752  HA  ASN C  51      63.744  68.782  78.327  1.00  0.00      CB   H  
ATOM    753  CB  ASN C  51      63.618  69.680  76.392  1.00  0.00      CB   C  
ATOM    754  HB1 ASN C  51      63.544  70.732  76.744  1.00  0.00      CB   H  
ATOM    755  HB2 ASN C  51      63.070  69.572  75.441  1.00  0.00      CB   H  
ATOM    756  CG  ASN C  51      65.110  69.437  76.218  1.00  0.00      CB   C  
ATOM    757  OD1 ASN C  51      65.909  69.923  77.017  1.00  0.00      CB   O  
ATOM    758  ND2 ASN C  51      65.498  68.690  75.169  1.00  0.00      CB   N  
ATOM    759 1HD2 ASN C  51      64.798  68.247  74.605  1.00  0.00      CB   H  
ATOM    760 2HD2 ASN C  51      66.464  68.424  75.116  1.00  0.00      CB   H  
ATOM    761  C   ASN C  51      61.754  69.302  78.023  1.00  0.00      CB   C  
ATOM    762  O   ASN C  51      61.770  69.992  79.036  1.00  0.00      CB   O  
ATOM    763  N   VAL C  52      60.584  69.003  77.411  1.00  0.00      CB   N  
ATOM    764  HN  VAL C  52      60.557  68.461  76.571  1.00  0.00      CB   H  
ATOM    765  CA  VAL C  52      59.289  69.397  77.970  1.00  0.00      CB   C  
ATOM    766  HA  VAL C  52      59.326  70.464  78.142  1.00  0.00      CB   H  
ATOM    767  CB  VAL C  52      58.125  69.172  77.000  1.00  0.00      CB   C  
ATOM    768  HB  VAL C  52      58.196  68.144  76.578  1.00  0.00      CB   H  
ATOM    769  CG1 VAL C  52      56.746  69.326  77.676  1.00  0.00      CB   C  
ATOM    770 1HG1 VAL C  52      55.942  69.291  76.910  1.00  0.00      CB   H  
ATOM    771 2HG1 VAL C  52      56.556  68.512  78.411  1.00  0.00      CB   H  
ATOM    772 3HG1 VAL C  52      56.682  70.304  78.197  1.00  0.00      CB   H  
ATOM    773  CG2 VAL C  52      58.255  70.221  75.874  1.00  0.00      CB   C  
ATOM    774 1HG2 VAL C  52      57.429  70.105  75.142  1.00  0.00      CB   H  
ATOM    775 2HG2 VAL C  52      58.209  71.251  76.285  1.00  0.00      CB   H  
ATOM    776 3HG2 VAL C  52      59.222  70.125  75.343  1.00  0.00      CB   H  
ATOM    777  C   VAL C  52      59.022  68.799  79.345  1.00  0.00      CB   C  
ATOM    778  O   VAL C  52      58.559  69.487  80.253  1.00  0.00      CB   O  
ATOM    779  N   ALA C  53      59.356  67.509  79.570  1.00  0.00      CB   N  
ATOM    780  HN  ALA C  53      59.703  66.930  78.828  1.00  0.00      CB   H  
ATOM    781  CA  ALA C  53      59.288  66.909  80.891  1.00  0.00      CB   C  
ATOM    782  HA  ALA C  53      58.271  67.012  81.245  1.00  0.00      CB   H  
ATOM    783  CB  ALA C  53      59.643  65.412  80.787  1.00  0.00      CB   C  
ATOM    784  HB1 ALA C  53      59.548  64.905  81.771  1.00  0.00      CB   H  
ATOM    785  HB2 ALA C  53      58.966  64.903  80.069  1.00  0.00      CB   H  
ATOM    786  HB3 ALA C  53      60.680  65.278  80.415  1.00  0.00      CB   H  
ATOM    787  C   ALA C  53      60.186  67.585  81.932  1.00  0.00      CB   C  
ATOM    788  O   ALA C  53      59.738  67.933  83.026  1.00  0.00      CB   O  
ATOM    789  N   VAL C  54      61.465  67.861  81.586  1.00  0.00      CB   N  
ATOM    790  HN  VAL C  54      61.817  67.531  80.705  1.00  0.00      CB   H  
ATOM    791  CA  VAL C  54      62.389  68.621  82.421  1.00  0.00      CB   C  
ATOM    792  HA  VAL C  54      62.412  68.149  83.395  1.00  0.00      CB   H  
ATOM    793  CB  VAL C  54      63.807  68.581  81.849  1.00  0.00      CB   C  
ATOM    794  HB  VAL C  54      63.769  68.815  80.758  1.00  0.00      CB   H  
ATOM    795  CG1 VAL C  54      64.770  69.574  82.534  1.00  0.00      CB   C  
ATOM    796 1HG1 VAL C  54      65.796  69.443  82.122  1.00  0.00      CB   H  
ATOM    797 2HG1 VAL C  54      64.469  70.627  82.358  1.00  0.00      CB   H  
ATOM    798 3HG1 VAL C  54      64.809  69.388  83.626  1.00  0.00      CB   H  
ATOM    799  CG2 VAL C  54      64.338  67.148  82.034  1.00  0.00      CB   C  
ATOM    800 1HG2 VAL C  54      65.382  67.082  81.656  1.00  0.00      CB   H  
ATOM    801 2HG2 VAL C  54      64.341  66.855  83.101  1.00  0.00      CB   H  
ATOM    802 3HG2 VAL C  54      63.715  66.417  81.473  1.00  0.00      CB   H  
ATOM    803  C   VAL C  54      61.921  70.049  82.690  1.00  0.00      CB   C  
ATOM    804  O   VAL C  54      61.908  70.511  83.835  1.00  0.00      CB   O  
ATOM    805  N   LEU C  55      61.455  70.770  81.647  1.00  0.00      CB   N  
ATOM    806  HN  LEU C  55      61.502  70.397  80.711  1.00  0.00      CB   H  
ATOM    807  CA  LEU C  55      60.852  72.085  81.771  1.00  0.00      CB   C  
ATOM    808  HA  LEU C  55      61.567  72.742  82.242  1.00  0.00      CB   H  
ATOM    809  CB  LEU C  55      60.440  72.673  80.394  1.00  0.00      CB   C  
ATOM    810  HB1 LEU C  55      59.732  73.523  80.520  1.00  0.00      CB   H  
ATOM    811  HB2 LEU C  55      59.909  71.880  79.821  1.00  0.00      CB   H  
ATOM    812  CG  LEU C  55      61.619  73.204  79.552  1.00  0.00      CB   C  
ATOM    813  HG  LEU C  55      62.452  72.460  79.594  1.00  0.00      CB   H  
ATOM    814  CD1 LEU C  55      61.212  73.358  78.078  1.00  0.00      CB   C  
ATOM    815 1HD1 LEU C  55      62.096  73.650  77.478  1.00  0.00      CB   H  
ATOM    816 2HD1 LEU C  55      60.826  72.396  77.681  1.00  0.00      CB   H  
ATOM    817 3HD1 LEU C  55      60.437  74.142  77.958  1.00  0.00      CB   H  
ATOM    818  CD2 LEU C  55      62.132  74.536  80.116  1.00  0.00      CB   C  
ATOM    819 1HD2 LEU C  55      62.961  74.933  79.499  1.00  0.00      CB   H  
ATOM    820 2HD2 LEU C  55      61.316  75.291  80.122  1.00  0.00      CB   H  
ATOM    821 3HD2 LEU C  55      62.505  74.413  81.153  1.00  0.00      CB   H  
ATOM    822  C   LEU C  55      59.630  72.082  82.659  1.00  0.00      CB   C  
ATOM    823  O   LEU C  55      59.522  72.902  83.563  1.00  0.00      CB   O  
ATOM    824  N   TYR C  56      58.709  71.122  82.486  1.00  0.00      CB   N  
ATOM    825  HN  TYR C  56      58.802  70.464  81.732  1.00  0.00      CB   H  
ATOM    826  CA  TYR C  56      57.505  71.016  83.284  1.00  0.00      CB   C  
ATOM    827  HA  TYR C  56      56.982  71.958  83.182  1.00  0.00      CB   H  
ATOM    828  CB  TYR C  56      56.623  69.858  82.722  1.00  0.00      CB   C  
ATOM    829  HB1 TYR C  56      57.204  68.908  82.768  1.00  0.00      CB   H  
ATOM    830  HB2 TYR C  56      56.384  70.072  81.660  1.00  0.00      CB   H  
ATOM    831  CG  TYR C  56      55.321  69.694  83.454  1.00  0.00      CB   C  
ATOM    832  CD1 TYR C  56      54.510  70.821  83.671  1.00  0.00      CB   C  
ATOM    833  HD1 TYR C  56      54.815  71.791  83.311  1.00  0.00      CB   H  
ATOM    834  CE1 TYR C  56      53.310  70.702  84.379  1.00  0.00      CB   C  
ATOM    835  HE1 TYR C  56      52.725  71.584  84.583  1.00  0.00      CB   H  
ATOM    836  CZ  TYR C  56      52.880  69.455  84.828  1.00  0.00      CB   C  
ATOM    837  OH  TYR C  56      51.650  69.371  85.505  1.00  0.00      CB   O  
ATOM    838  HH  TYR C  56      51.516  68.446  85.749  1.00  0.00      CB   H  
ATOM    839  CD2 TYR C  56      54.884  68.438  83.913  1.00  0.00      CB   C  
ATOM    840  HD2 TYR C  56      55.498  67.565  83.756  1.00  0.00      CB   H  
ATOM    841  CE2 TYR C  56      53.663  68.314  84.593  1.00  0.00      CB   C  
ATOM    842  HE2 TYR C  56      53.329  67.346  84.934  1.00  0.00      CB   H  
ATOM    843  C   TYR C  56      57.802  70.851  84.776  1.00  0.00      CB   C  
ATOM    844  O   TYR C  56      57.218  71.534  85.618  1.00  0.00      CB   O  
ATOM    845  N   LEU C  57      58.763  69.979  85.120  1.00  0.00      CB   N  
ATOM    846  HN  LEU C  57      59.194  69.409  84.416  1.00  0.00      CB   H  
ATOM    847  CA  LEU C  57      59.264  69.825  86.473  1.00  0.00      CB   C  
ATOM    848  HA  LEU C  57      58.425  69.618  87.121  1.00  0.00      CB   H  
ATOM    849  CB  LEU C  57      60.252  68.629  86.542  1.00  0.00      CB   C  
ATOM    850  HB1 LEU C  57      60.967  68.746  87.385  1.00  0.00      CB   H  
ATOM    851  HB2 LEU C  57      60.844  68.648  85.596  1.00  0.00      CB   H  
ATOM    852  CG  LEU C  57      59.618  67.221  86.695  1.00  0.00      CB   C  
ATOM    853  HG  LEU C  57      59.460  67.044  87.788  1.00  0.00      CB   H  
ATOM    854  CD1 LEU C  57      58.250  67.019  86.014  1.00  0.00      CB   C  
ATOM    855 1HD1 LEU C  57      57.889  65.986  86.201  1.00  0.00      CB   H  
ATOM    856 2HD1 LEU C  57      57.493  67.732  86.389  1.00  0.00      CB   H  
ATOM    857 3HD1 LEU C  57      58.340  67.151  84.917  1.00  0.00      CB   H  
ATOM    858  CD2 LEU C  57      60.608  66.172  86.164  1.00  0.00      CB   C  
ATOM    859 1HD2 LEU C  57      60.795  66.340  85.082  1.00  0.00      CB   H  
ATOM    860 2HD2 LEU C  57      61.581  66.242  86.699  1.00  0.00      CB   H  
ATOM    861 3HD2 LEU C  57      60.192  65.153  86.282  1.00  0.00      CB   H  
ATOM    862  C   LEU C  57      59.928  71.075  87.053  1.00  0.00      CB   C  
ATOM    863  O   LEU C  57      59.598  71.491  88.163  1.00  0.00      CB   O  
ATOM    864  N   ILE C  58      60.848  71.734  86.312  1.00  0.00      CB   N  
ATOM    865  HN  ILE C  58      61.125  71.379  85.414  1.00  0.00      CB   H  
ATOM    866  CA  ILE C  58      61.472  72.983  86.757  1.00  0.00      CB   C  
ATOM    867  HA  ILE C  58      61.828  72.821  87.763  1.00  0.00      CB   H  
ATOM    868  CB  ILE C  58      62.702  73.364  85.911  1.00  0.00      CB   C  
ATOM    869  HB  ILE C  58      62.508  73.057  84.855  1.00  0.00      CB   H  
ATOM    870  CG2 ILE C  58      62.987  74.885  85.918  1.00  0.00      CB   C  
ATOM    871 1HG2 ILE C  58      63.918  75.095  85.355  1.00  0.00      CB   H  
ATOM    872 2HG2 ILE C  58      62.181  75.469  85.423  1.00  0.00      CB   H  
ATOM    873 3HG2 ILE C  58      63.122  75.262  86.957  1.00  0.00      CB   H  
ATOM    874  CG1 ILE C  58      63.986  72.646  86.409  1.00  0.00      CB   C  
ATOM    875 1HG1 ILE C  58      64.100  72.838  87.497  1.00  0.00      CB   H  
ATOM    876 2HG1 ILE C  58      64.857  73.123  85.899  1.00  0.00      CB   H  
ATOM    877  CD  ILE C  58      64.066  71.143  86.141  1.00  0.00      CB   C  
ATOM    878  HD1 ILE C  58      65.031  70.729  86.509  1.00  0.00      CB   H  
ATOM    879  HD2 ILE C  58      63.243  70.600  86.645  1.00  0.00      CB   H  
ATOM    880  HD3 ILE C  58      63.999  70.950  85.049  1.00  0.00      CB   H  
ATOM    881  C   ILE C  58      60.479  74.137  86.903  1.00  0.00      CB   C  
ATOM    882  O   ILE C  58      60.425  74.801  87.937  1.00  0.00      CB   O  
ATOM    883  N   LEU C  59      59.616  74.363  85.893  1.00  0.00      CB   N  
ATOM    884  HN  LEU C  59      59.652  73.790  85.064  1.00  0.00      CB   H  
ATOM    885  CA  LEU C  59      58.619  75.425  85.853  1.00  0.00      CB   C  
ATOM    886  HA  LEU C  59      59.128  76.364  86.020  1.00  0.00      CB   H  
ATOM    887  CB  LEU C  59      57.900  75.507  84.476  1.00  0.00      CB   C  
ATOM    888  HB1 LEU C  59      56.888  75.961  84.581  1.00  0.00      CB   H  
ATOM    889  HB2 LEU C  59      57.745  74.476  84.098  1.00  0.00      CB   H  
ATOM    890  CG  LEU C  59      58.616  76.358  83.391  1.00  0.00      CB   C  
ATOM    891  HG  LEU C  59      58.472  77.433  83.667  1.00  0.00      CB   H  
ATOM    892  CD1 LEU C  59      60.133  76.134  83.270  1.00  0.00      CB   C  
ATOM    893 1HD1 LEU C  59      60.551  76.732  82.432  1.00  0.00      CB   H  
ATOM    894 2HD1 LEU C  59      60.653  76.443  84.201  1.00  0.00      CB   H  
ATOM    895 3HD1 LEU C  59      60.366  75.073  83.057  1.00  0.00      CB   H  
ATOM    896  CD2 LEU C  59      57.950  76.134  82.023  1.00  0.00      CB   C  
ATOM    897 1HD2 LEU C  59      58.417  76.790  81.256  1.00  0.00      CB   H  
ATOM    898 2HD2 LEU C  59      58.069  75.077  81.709  1.00  0.00      CB   H  
ATOM    899 3HD2 LEU C  59      56.868  76.371  82.067  1.00  0.00      CB   H  
ATOM    900  C   LEU C  59      57.586  75.315  86.958  1.00  0.00      CB   C  
ATOM    901  O   LEU C  59      57.135  76.323  87.500  1.00  0.00      CB   O  
ATOM    902  N   SER C  60      57.171  74.084  87.314  1.00  0.00      CB   N  
ATOM    903  HN  SER C  60      57.553  73.285  86.849  1.00  0.00      CB   H  
ATOM    904  CA  SER C  60      56.041  73.877  88.212  1.00  0.00      CB   C  
ATOM    905  HA  SER C  60      55.415  74.759  88.229  1.00  0.00      CB   H  
ATOM    906  CB  SER C  60      55.147  72.693  87.754  1.00  0.00      CB   C  
ATOM    907  HB1 SER C  60      54.167  72.736  88.287  1.00  0.00      CB   H  
ATOM    908  HB2 SER C  60      55.627  71.718  87.985  1.00  0.00      CB   H  
ATOM    909  OG  SER C  60      54.908  72.754  86.349  1.00  0.00      CB   O  
ATOM    910  HG  SER C  60      55.690  72.330  85.944  1.00  0.00      CB   H  
ATOM    911  C   SER C  60      56.469  73.583  89.639  1.00  0.00      CB   C  
ATOM    912  O   SER C  60      55.625  73.392  90.510  1.00  0.00      CB   O  
ATOM    913  N   SER C  61      57.782  73.547  89.944  1.00  0.00      CB   N  
ATOM    914  HN  SER C  61      58.473  73.705  89.240  1.00  0.00      CB   H  
ATOM    915  CA  SER C  61      58.261  73.189  91.281  1.00  0.00      CB   C  
ATOM    916  HA  SER C  61      57.430  72.928  91.922  1.00  0.00      CB   H  
ATOM    917  CB  SER C  61      59.222  71.968  91.252  1.00  0.00      CB   C  
ATOM    918  HB1 SER C  61      60.143  72.222  90.686  1.00  0.00      CB   H  
ATOM    919  HB2 SER C  61      58.721  71.133  90.700  1.00  0.00      CB   H  
ATOM    920  OG  SER C  61      59.576  71.525  92.565  1.00  0.00      CB   O  
ATOM    921  HG  SER C  61      58.824  71.019  92.894  1.00  0.00      CB   H  
ATOM    922  C   SER C  61      58.987  74.357  91.931  1.00  0.00      CB   C  
ATOM    923  O   SER C  61      60.022  74.817  91.448  1.00  0.00      CB   O  
ATOM    924  N   GLN C  62      58.461  74.867  93.067  1.00  0.00      CB   N  
ATOM    925  HN  GLN C  62      57.644  74.452  93.476  1.00  0.00      CB   H  
ATOM    926  CA  GLN C  62      59.025  76.008  93.779  1.00  0.00      CB   C  
ATOM    927  HA  GLN C  62      59.081  76.834  93.084  1.00  0.00      CB   H  
ATOM    928  CB  GLN C  62      58.139  76.434  94.981  1.00  0.00      CB   C  
ATOM    929  HB1 GLN C  62      58.609  77.334  95.438  1.00  0.00      CB   H  
ATOM    930  HB2 GLN C  62      58.152  75.634  95.748  1.00  0.00      CB   H  
ATOM    931  CG  GLN C  62      56.660  76.804  94.685  1.00  0.00      CB   C  
ATOM    932  HG1 GLN C  62      56.295  77.520  95.449  1.00  0.00      CB   H  
ATOM    933  HG2 GLN C  62      56.042  75.889  94.757  1.00  0.00      CB   H  
ATOM    934  CD  GLN C  62      56.453  77.439  93.311  1.00  0.00      CB   C  
ATOM    935  OE1 GLN C  62      57.063  78.466  92.982  1.00  0.00      CB   O  
ATOM    936  NE2 GLN C  62      55.583  76.831  92.469  1.00  0.00      CB   N  
ATOM    937 1HE2 GLN C  62      55.106  75.988  92.744  1.00  0.00      CB   H  
ATOM    938 2HE2 GLN C  62      55.405  77.231  91.575  1.00  0.00      CB   H  
ATOM    939  C   GLN C  62      60.453  75.776  94.281  1.00  0.00      CB   C  
ATOM    940  O   GLN C  62      61.333  76.621  94.120  1.00  0.00      CB   O  
ATOM    941  N   ARG C  63      60.725  74.582  94.851  1.00  0.00      CB   N  
ATOM    942  HN  ARG C  63      59.983  73.930  95.018  1.00  0.00      CB   H  
ATOM    943  CA  ARG C  63      62.025  74.197  95.377  1.00  0.00      CB   C  
ATOM    944  HA  ARG C  63      62.388  75.028  95.966  1.00  0.00      CB   H  
ATOM    945  CB  ARG C  63      61.925  72.971  96.315  1.00  0.00      CB   C  
ATOM    946  HB1 ARG C  63      61.255  73.276  97.155  1.00  0.00      CB   H  
ATOM    947  HB2 ARG C  63      62.922  72.751  96.759  1.00  0.00      CB   H  
ATOM    948  CG  ARG C  63      61.343  71.683  95.694  1.00  0.00      CB   C  
ATOM    949  HG1 ARG C  63      62.049  71.290  94.932  1.00  0.00      CB   H  
ATOM    950  HG2 ARG C  63      60.391  71.914  95.173  1.00  0.00      CB   H  
ATOM    951  CD  ARG C  63      61.073  70.611  96.765  1.00  0.00      CB   C  
ATOM    952  HD1 ARG C  63      60.412  71.027  97.559  1.00  0.00      CB   H  
ATOM    953  HD2 ARG C  63      62.013  70.279  97.251  1.00  0.00      CB   H  
ATOM    954  NE  ARG C  63      60.368  69.453  96.129  1.00  0.00      CB   N  
ATOM    955  HE  ARG C  63      59.443  69.247  96.433  1.00  0.00      CB   H  
ATOM    956  CZ  ARG C  63      60.979  68.426  95.548  1.00  0.00      CB   C  
ATOM    957  NH1 ARG C  63      62.271  68.387  95.319  1.00  0.00      CB   N  
ATOM    958 1HH1 ARG C  63      62.853  69.145  95.637  1.00  0.00      CB   H  
ATOM    959 2HH1 ARG C  63      62.728  67.529  95.052  1.00  0.00      CB   H  
ATOM    960  NH2 ARG C  63      60.235  67.397  95.196  1.00  0.00      CB   N  
ATOM    961 1HH2 ARG C  63      59.236  67.500  95.204  1.00  0.00      CB   H  
ATOM    962 2HH2 ARG C  63      60.666  66.629  94.737  1.00  0.00      CB   H  
ATOM    963  C   ARG C  63      63.087  73.962  94.311  1.00  0.00      CB   C  
ATOM    964  O   ARG C  63      64.276  73.823  94.614  1.00  0.00      CB   O  
ATOM    965  N   LEU C  64      62.689  73.960  93.024  1.00  0.00      CB   N  
ATOM    966  HN  LEU C  64      61.715  73.997  92.805  1.00  0.00      CB   H  
ATOM    967  CA  LEU C  64      63.608  74.092  91.917  1.00  0.00      CB   C  
ATOM    968  HA  LEU C  64      64.601  73.801  92.229  1.00  0.00      CB   H  
ATOM    969  CB  LEU C  64      63.194  73.202  90.717  1.00  0.00      CB   C  
ATOM    970  HB1 LEU C  64      63.916  73.361  89.886  1.00  0.00      CB   H  
ATOM    971  HB2 LEU C  64      62.182  73.481  90.350  1.00  0.00      CB   H  
ATOM    972  CG  LEU C  64      63.187  71.683  91.018  1.00  0.00      CB   C  
ATOM    973  HG  LEU C  64      62.368  71.475  91.748  1.00  0.00      CB   H  
ATOM    974  CD1 LEU C  64      62.900  70.887  89.743  1.00  0.00      CB   C  
ATOM    975 1HD1 LEU C  64      62.898  69.799  89.954  1.00  0.00      CB   H  
ATOM    976 2HD1 LEU C  64      61.910  71.161  89.325  1.00  0.00      CB   H  
ATOM    977 3HD1 LEU C  64      63.679  71.090  88.979  1.00  0.00      CB   H  
ATOM    978  CD2 LEU C  64      64.505  71.192  91.634  1.00  0.00      CB   C  
ATOM    979 1HD2 LEU C  64      64.451  70.094  91.795  1.00  0.00      CB   H  
ATOM    980 2HD2 LEU C  64      65.354  71.407  90.950  1.00  0.00      CB   H  
ATOM    981 3HD2 LEU C  64      64.694  71.679  92.614  1.00  0.00      CB   H  
ATOM    982  C   LEU C  64      63.720  75.548  91.485  1.00  0.00      CB   C  
ATOM    983  O   LEU C  64      64.792  76.144  91.588  1.00  0.00      CB   O  
ATOM    984  N   ARG C  65      62.627  76.192  91.015  1.00  0.00      CB   N  
ATOM    985  HN  ARG C  65      61.731  75.735  91.022  1.00  0.00      CB   H  
ATOM    986  CA  ARG C  65      62.700  77.459  90.283  1.00  0.00      CB   C  
ATOM    987  HA  ARG C  65      63.490  77.359  89.548  1.00  0.00      CB   H  
ATOM    988  CB  ARG C  65      61.394  77.742  89.499  1.00  0.00      CB   C  
ATOM    989  HB1 ARG C  65      61.200  76.841  88.882  1.00  0.00      CB   H  
ATOM    990  HB2 ARG C  65      61.554  78.577  88.783  1.00  0.00      CB   H  
ATOM    991  CG  ARG C  65      60.137  78.029  90.345  1.00  0.00      CB   C  
ATOM    992  HG1 ARG C  65      60.195  79.078  90.710  1.00  0.00      CB   H  
ATOM    993  HG2 ARG C  65      60.113  77.364  91.232  1.00  0.00      CB   H  
ATOM    994  CD  ARG C  65      58.850  77.826  89.536  1.00  0.00      CB   C  
ATOM    995  HD1 ARG C  65      58.679  76.734  89.390  1.00  0.00      CB   H  
ATOM    996  HD2 ARG C  65      58.947  78.333  88.547  1.00  0.00      CB   H  
ATOM    997  NE  ARG C  65      57.717  78.417  90.317  1.00  0.00      CB   N  
ATOM    998  HE  ARG C  65      57.787  78.526  91.312  1.00  0.00      CB   H  
ATOM    999  CZ  ARG C  65      56.603  78.893  89.788  1.00  0.00      CB   C  
ATOM   1000  NH1 ARG C  65      56.252  78.694  88.543  1.00  0.00      CB   N  
ATOM   1001 1HH1 ARG C  65      56.708  77.934  88.074  1.00  0.00      CB   H  
ATOM   1002 2HH1 ARG C  65      55.277  78.839  88.342  1.00  0.00      CB   H  
ATOM   1003  NH2 ARG C  65      55.764  79.554  90.559  1.00  0.00      CB   N  
ATOM   1004 1HH2 ARG C  65      56.005  79.676  91.521  1.00  0.00      CB   H  
ATOM   1005 2HH2 ARG C  65      55.080  80.128  90.093  1.00  0.00      CB   H  
ATOM   1006  C   ARG C  65      63.064  78.684  91.117  1.00  0.00      CB   C  
ATOM   1007  O   ARG C  65      63.336  79.758  90.578  1.00  0.00      CB   O  
ATOM   1008  N   ARG C  66      63.124  78.550  92.454  1.00  0.00      CB   N  
ATOM   1009  HN  ARG C  66      62.786  77.715  92.886  1.00  0.00      CB   H  
ATOM   1010  CA  ARG C  66      63.714  79.540  93.336  1.00  0.00      CB   C  
ATOM   1011  HA  ARG C  66      63.341  80.509  93.045  1.00  0.00      CB   H  
ATOM   1012  CB  ARG C  66      63.299  79.271  94.805  1.00  0.00      CB   C  
ATOM   1013  HB1 ARG C  66      63.970  79.804  95.519  1.00  0.00      CB   H  
ATOM   1014  HB2 ARG C  66      63.408  78.180  95.007  1.00  0.00      CB   H  
ATOM   1015  CG  ARG C  66      61.849  79.696  95.118  1.00  0.00      CB   C  
ATOM   1016  HG1 ARG C  66      61.544  79.240  96.084  1.00  0.00      CB   H  
ATOM   1017  HG2 ARG C  66      61.177  79.269  94.336  1.00  0.00      CB   H  
ATOM   1018  CD  ARG C  66      61.611  81.215  95.163  1.00  0.00      CB   C  
ATOM   1019  HD1 ARG C  66      60.528  81.455  95.262  1.00  0.00      CB   H  
ATOM   1020  HD2 ARG C  66      61.970  81.698  94.233  1.00  0.00      CB   H  
ATOM   1021  NE  ARG C  66      62.375  81.797  96.314  1.00  0.00      CB   N  
ATOM   1022  HE  ARG C  66      63.178  82.369  96.134  1.00  0.00      CB   H  
ATOM   1023  CZ  ARG C  66      61.976  81.739  97.574  1.00  0.00      CB   C  
ATOM   1024  NH1 ARG C  66      60.889  81.124  97.973  1.00  0.00      CB   N  
ATOM   1025 1HH1 ARG C  66      60.250  80.725  97.295  1.00  0.00      CB   H  
ATOM   1026 2HH1 ARG C  66      60.574  81.304  98.910  1.00  0.00      CB   H  
ATOM   1027  NH2 ARG C  66      62.713  82.330  98.491  1.00  0.00      CB   N  
ATOM   1028 1HH2 ARG C  66      63.677  82.512  98.222  1.00  0.00      CB   H  
ATOM   1029 2HH2 ARG C  66      62.549  82.120  99.453  1.00  0.00      CB   H  
ATOM   1030  C   ARG C  66      65.235  79.646  93.254  1.00  0.00      CB   C  
ATOM   1031  O   ARG C  66      65.807  80.660  93.651  1.00  0.00      CB   O  
ATOM   1032  N   LYS C  67      65.934  78.620  92.738  1.00  0.00      CB   N  
ATOM   1033  HN  LYS C  67      65.465  77.815  92.363  1.00  0.00      CB   H  
ATOM   1034  CA  LYS C  67      67.385  78.578  92.693  1.00  0.00      CB   C  
ATOM   1035  HA  LYS C  67      67.775  79.206  93.478  1.00  0.00      CB   H  
ATOM   1036  CB  LYS C  67      67.875  77.133  92.967  1.00  0.00      CB   C  
ATOM   1037  HB1 LYS C  67      68.970  77.039  92.812  1.00  0.00      CB   H  
ATOM   1038  HB2 LYS C  67      67.365  76.478  92.230  1.00  0.00      CB   H  
ATOM   1039  CG  LYS C  67      67.555  76.630  94.386  1.00  0.00      CB   C  
ATOM   1040  HG1 LYS C  67      66.583  77.051  94.725  1.00  0.00      CB   H  
ATOM   1041  HG2 LYS C  67      68.331  77.001  95.088  1.00  0.00      CB   H  
ATOM   1042  CD  LYS C  67      67.455  75.096  94.477  1.00  0.00      CB   C  
ATOM   1043  HD1 LYS C  67      68.427  74.649  94.181  1.00  0.00      CB   H  
ATOM   1044  HD2 LYS C  67      66.677  74.767  93.751  1.00  0.00      CB   H  
ATOM   1045  CE  LYS C  67      67.072  74.616  95.882  1.00  0.00      CB   C  
ATOM   1046  HE1 LYS C  67      66.175  75.175  96.237  1.00  0.00      CB   H  
ATOM   1047  HE2 LYS C  67      67.905  74.769  96.599  1.00  0.00      CB   H  
ATOM   1048  NZ  LYS C  67      66.714  73.190  95.866  1.00  0.00      CB   N1+
ATOM   1049  HZ1 LYS C  67      66.635  72.843  96.859  1.00  0.00      CB   H  
ATOM   1050  HZ2 LYS C  67      65.803  73.066  95.369  1.00  0.00      CB   H  
ATOM   1051  HZ3 LYS C  67      67.474  72.621  95.404  1.00  0.00      CB   H  
ATOM   1052  C   LYS C  67      67.943  79.016  91.334  1.00  0.00      CB   C  
ATOM   1053  O   LYS C  67      67.450  78.520  90.313  1.00  0.00      CB   O  
ATOM   1054  N   PRO C  68      68.971  79.878  91.228  1.00  0.00      CB   N  
ATOM   1055  CD  PRO C  68      69.511  80.652  92.349  1.00  0.00      CB   C  
ATOM   1056  HD1 PRO C  68      70.078  79.975  93.024  1.00  0.00      CB   H  
ATOM   1057  HD2 PRO C  68      68.700  81.171  92.906  1.00  0.00      CB   H  
ATOM   1058  CA  PRO C  68      69.719  80.158  89.995  1.00  0.00      CB   C  
ATOM   1059  HA  PRO C  68      69.063  80.759  89.383  1.00  0.00      CB   H  
ATOM   1060  CB  PRO C  68      70.954  80.938  90.456  1.00  0.00      CB   C  
ATOM   1061  HB1 PRO C  68      71.778  80.251  90.738  1.00  0.00      CB   H  
ATOM   1062  HB2 PRO C  68      71.334  81.633  89.681  1.00  0.00      CB   H  
ATOM   1063  CG  PRO C  68      70.456  81.670  91.702  1.00  0.00      CB   C  
ATOM   1064  HG1 PRO C  68      71.282  81.968  92.383  1.00  0.00      CB   H  
ATOM   1065  HG2 PRO C  68      69.890  82.578  91.405  1.00  0.00      CB   H  
ATOM   1066  C   PRO C  68      70.065  78.957  89.136  1.00  0.00      CB   C  
ATOM   1067  O   PRO C  68      69.904  79.020  87.920  1.00  0.00      CB   O  
ATOM   1068  N   SER C  69      70.500  77.841  89.752  1.00  0.00      CB   N  
ATOM   1069  HN  SER C  69      70.738  77.880  90.721  1.00  0.00      CB   H  
ATOM   1070  CA  SER C  69      70.825  76.590  89.070  1.00  0.00      CB   C  
ATOM   1071  HA  SER C  69      71.656  76.779  88.405  1.00  0.00      CB   H  
ATOM   1072  CB  SER C  69      71.232  75.480  90.068  1.00  0.00      CB   C  
ATOM   1073  HB1 SER C  69      71.522  74.552  89.524  1.00  0.00      CB   H  
ATOM   1074  HB2 SER C  69      70.387  75.237  90.753  1.00  0.00      CB   H  
ATOM   1075  OG  SER C  69      72.343  75.910  90.846  1.00  0.00      CB   O  
ATOM   1076  HG  SER C  69      72.441  75.274  91.589  1.00  0.00      CB   H  
ATOM   1077  C   SER C  69      69.695  76.024  88.231  1.00  0.00      CB   C  
ATOM   1078  O   SER C  69      69.912  75.501  87.142  1.00  0.00      CB   O  
ATOM   1079  N   TYR C  70      68.433  76.121  88.685  1.00  0.00      CB   N  
ATOM   1080  HN  TYR C  70      68.219  76.604  89.532  1.00  0.00      CB   H  
ATOM   1081  CA  TYR C  70      67.323  75.594  87.907  1.00  0.00      CB   C  
ATOM   1082  HA  TYR C  70      67.684  74.849  87.221  1.00  0.00      CB   H  
ATOM   1083  CB  TYR C  70      66.271  74.908  88.811  1.00  0.00      CB   C  
ATOM   1084  HB1 TYR C  70      65.405  74.545  88.221  1.00  0.00      CB   H  
ATOM   1085  HB2 TYR C  70      65.926  75.627  89.576  1.00  0.00      CB   H  
ATOM   1086  CG  TYR C  70      66.939  73.728  89.466  1.00  0.00      CB   C  
ATOM   1087  CD1 TYR C  70      67.310  72.617  88.692  1.00  0.00      CB   C  
ATOM   1088  HD1 TYR C  70      67.037  72.574  87.648  1.00  0.00      CB   H  
ATOM   1089  CE1 TYR C  70      68.117  71.614  89.240  1.00  0.00      CB   C  
ATOM   1090  HE1 TYR C  70      68.465  70.802  88.624  1.00  0.00      CB   H  
ATOM   1091  CZ  TYR C  70      68.542  71.700  90.566  1.00  0.00      CB   C  
ATOM   1092  OH  TYR C  70      69.449  70.749  91.056  1.00  0.00      CB   O  
ATOM   1093  HH  TYR C  70      69.572  70.926  92.018  1.00  0.00      CB   H  
ATOM   1094  CD2 TYR C  70      67.296  73.756  90.824  1.00  0.00      CB   C  
ATOM   1095  HD2 TYR C  70      66.988  74.591  91.428  1.00  0.00      CB   H  
ATOM   1096  CE2 TYR C  70      68.101  72.748  91.377  1.00  0.00      CB   C  
ATOM   1097  HE2 TYR C  70      68.421  72.818  92.405  1.00  0.00      CB   H  
ATOM   1098  C   TYR C  70      66.702  76.642  87.004  1.00  0.00      CB   C  
ATOM   1099  O   TYR C  70      66.052  76.300  86.023  1.00  0.00      CB   O  
ATOM   1100  N   LEU C  71      66.979  77.940  87.241  1.00  0.00      CB   N  
ATOM   1101  HN  LEU C  71      67.442  78.203  88.087  1.00  0.00      CB   H  
ATOM   1102  CA  LEU C  71      66.797  79.001  86.257  1.00  0.00      CB   C  
ATOM   1103  HA  LEU C  71      65.780  78.962  85.908  1.00  0.00      CB   H  
ATOM   1104  CB  LEU C  71      67.080  80.377  86.929  1.00  0.00      CB   C  
ATOM   1105  HB1 LEU C  71      68.136  80.681  86.784  1.00  0.00      CB   H  
ATOM   1106  HB2 LEU C  71      66.931  80.249  88.026  1.00  0.00      CB   H  
ATOM   1107  CG  LEU C  71      66.147  81.543  86.514  1.00  0.00      CB   C  
ATOM   1108  HG  LEU C  71      66.512  82.457  87.047  1.00  0.00      CB   H  
ATOM   1109  CD1 LEU C  71      66.186  81.844  85.010  1.00  0.00      CB   C  
ATOM   1110 1HD1 LEU C  71      65.809  80.978  84.425  1.00  0.00      CB   H  
ATOM   1111 2HD1 LEU C  71      65.553  82.729  84.773  1.00  0.00      CB   H  
ATOM   1112 3HD1 LEU C  71      67.231  82.059  84.691  1.00  0.00      CB   H  
ATOM   1113  CD2 LEU C  71      64.696  81.309  86.971  1.00  0.00      CB   C  
ATOM   1114 1HD2 LEU C  71      64.077  82.207  86.753  1.00  0.00      CB   H  
ATOM   1115 2HD2 LEU C  71      64.251  80.443  86.434  1.00  0.00      CB   H  
ATOM   1116 3HD2 LEU C  71      64.651  81.103  88.058  1.00  0.00      CB   H  
ATOM   1117  C   LEU C  71      67.709  78.749  85.041  1.00  0.00      CB   C  
ATOM   1118  O   LEU C  71      67.284  78.801  83.888  1.00  0.00      CB   O  
ATOM   1119  N   PHE C  72      68.978  78.376  85.301  1.00  0.00      CB   N  
ATOM   1120  HN  PHE C  72      69.303  78.433  86.248  1.00  0.00      CB   H  
ATOM   1121  CA  PHE C  72      69.937  77.872  84.332  1.00  0.00      CB   C  
ATOM   1122  HA  PHE C  72      70.048  78.626  83.562  1.00  0.00      CB   H  
ATOM   1123  CB  PHE C  72      71.319  77.727  85.055  1.00  0.00      CB   C  
ATOM   1124  HB1 PHE C  72      71.143  77.464  86.117  1.00  0.00      CB   H  
ATOM   1125  HB2 PHE C  72      71.843  78.708  85.052  1.00  0.00      CB   H  
ATOM   1126  CG  PHE C  72      72.259  76.687  84.480  1.00  0.00      CB   C  
ATOM   1127  CD1 PHE C  72      72.856  76.915  83.233  1.00  0.00      CB   C  
ATOM   1128  HD1 PHE C  72      72.644  77.840  82.719  1.00  0.00      CB   H  
ATOM   1129  CE1 PHE C  72      73.726  75.976  82.677  1.00  0.00      CB   C  
ATOM   1130  HE1 PHE C  72      74.167  76.160  81.710  1.00  0.00      CB   H  
ATOM   1131  CZ  PHE C  72      74.035  74.803  83.372  1.00  0.00      CB   C  
ATOM   1132  HZ  PHE C  72      74.701  74.079  82.936  1.00  0.00      CB   H  
ATOM   1133  CD2 PHE C  72      72.576  75.505  85.179  1.00  0.00      CB   C  
ATOM   1134  HD2 PHE C  72      72.143  75.323  86.153  1.00  0.00      CB   H  
ATOM   1135  CE2 PHE C  72      73.458  74.568  84.626  1.00  0.00      CB   C  
ATOM   1136  HE2 PHE C  72      73.676  73.655  85.158  1.00  0.00      CB   H  
ATOM   1137  C   PHE C  72      69.504  76.592  83.602  1.00  0.00      CB   C  
ATOM   1138  O   PHE C  72      69.521  76.525  82.374  1.00  0.00      CB   O  
ATOM   1139  N   ILE C  73      69.082  75.547  84.342  1.00  0.00      CB   N  
ATOM   1140  HN  ILE C  73      69.186  75.581  85.340  1.00  0.00      CB   H  
ATOM   1141  CA  ILE C  73      68.610  74.292  83.761  1.00  0.00      CB   C  
ATOM   1142  HA  ILE C  73      69.361  73.983  83.050  1.00  0.00      CB   H  
ATOM   1143  CB  ILE C  73      68.536  73.163  84.798  1.00  0.00      CB   C  
ATOM   1144  HB  ILE C  73      68.022  73.543  85.703  1.00  0.00      CB   H  
ATOM   1145  CG2 ILE C  73      67.746  71.943  84.274  1.00  0.00      CB   C  
ATOM   1146 1HG2 ILE C  73      67.777  71.117  85.011  1.00  0.00      CB   H  
ATOM   1147 2HG2 ILE C  73      66.674  72.191  84.095  1.00  0.00      CB   H  
ATOM   1148 3HG2 ILE C  73      68.182  71.572  83.319  1.00  0.00      CB   H  
ATOM   1149  CG1 ILE C  73      69.986  72.767  85.172  1.00  0.00      CB   C  
ATOM   1150 1HG1 ILE C  73      70.603  73.681  85.294  1.00  0.00      CB   H  
ATOM   1151 2HG1 ILE C  73      70.409  72.206  84.314  1.00  0.00      CB   H  
ATOM   1152  CD  ILE C  73      70.128  71.939  86.450  1.00  0.00      CB   C  
ATOM   1153  HD1 ILE C  73      71.194  71.673  86.616  1.00  0.00      CB   H  
ATOM   1154  HD2 ILE C  73      69.780  72.528  87.322  1.00  0.00      CB   H  
ATOM   1155  HD3 ILE C  73      69.537  71.007  86.374  1.00  0.00      CB   H  
ATOM   1156  C   ILE C  73      67.364  74.459  82.923  1.00  0.00      CB   C  
ATOM   1157  O   ILE C  73      67.266  73.905  81.831  1.00  0.00      CB   O  
ATOM   1158  N   GLY C  74      66.396  75.286  83.381  1.00  0.00      CB   N  
ATOM   1159  HN  GLY C  74      66.464  75.691  84.297  1.00  0.00      CB   H  
ATOM   1160  CA  GLY C  74      65.254  75.701  82.571  1.00  0.00      CB   C  
ATOM   1161  HA1 GLY C  74      64.656  76.377  83.166  1.00  0.00      CB   H  
ATOM   1162  HA2 GLY C  74      64.714  74.817  82.267  1.00  0.00      CB   H  
ATOM   1163  C   GLY C  74      65.648  76.438  81.315  1.00  0.00      CB   C  
ATOM   1164  O   GLY C  74      65.122  76.167  80.242  1.00  0.00      CB   O  
ATOM   1165  N   SER C  75      66.620  77.369  81.407  1.00  0.00      CB   N  
ATOM   1166  HN  SER C  75      66.994  77.611  82.303  1.00  0.00      CB   H  
ATOM   1167  CA  SER C  75      67.176  78.053  80.245  1.00  0.00      CB   C  
ATOM   1168  HA  SER C  75      66.352  78.517  79.725  1.00  0.00      CB   H  
ATOM   1169  CB  SER C  75      68.154  79.193  80.664  1.00  0.00      CB   C  
ATOM   1170  HB1 SER C  75      68.945  78.781  81.329  1.00  0.00      CB   H  
ATOM   1171  HB2 SER C  75      67.580  79.939  81.257  1.00  0.00      CB   H  
ATOM   1172  OG  SER C  75      68.772  79.862  79.561  1.00  0.00      CB   O  
ATOM   1173  HG  SER C  75      69.642  79.440  79.422  1.00  0.00      CB   H  
ATOM   1174  C   SER C  75      67.839  77.135  79.229  1.00  0.00      CB   C  
ATOM   1175  O   SER C  75      67.554  77.229  78.038  1.00  0.00      CB   O  
ATOM   1176  N   LEU C  76      68.706  76.180  79.656  1.00  0.00      CB   N  
ATOM   1177  HN  LEU C  76      68.973  76.130  80.623  1.00  0.00      CB   H  
ATOM   1178  CA  LEU C  76      69.260  75.197  78.735  1.00  0.00      CB   C  
ATOM   1179  HA  LEU C  76      69.651  75.766  77.900  1.00  0.00      CB   H  
ATOM   1180  CB  LEU C  76      70.441  74.365  79.321  1.00  0.00      CB   C  
ATOM   1181  HB1 LEU C  76      70.068  73.769  80.180  1.00  0.00      CB   H  
ATOM   1182  HB2 LEU C  76      71.200  75.084  79.698  1.00  0.00      CB   H  
ATOM   1183  CG  LEU C  76      71.119  73.427  78.283  1.00  0.00      CB   C  
ATOM   1184  HG  LEU C  76      70.371  72.681  77.914  1.00  0.00      CB   H  
ATOM   1185  CD1 LEU C  76      71.628  74.189  77.055  1.00  0.00      CB   C  
ATOM   1186 1HD1 LEU C  76      72.106  73.476  76.347  1.00  0.00      CB   H  
ATOM   1187 2HD1 LEU C  76      70.788  74.674  76.507  1.00  0.00      CB   H  
ATOM   1188 3HD1 LEU C  76      72.371  74.966  77.339  1.00  0.00      CB   H  
ATOM   1189  CD2 LEU C  76      72.305  72.634  78.843  1.00  0.00      CB   C  
ATOM   1190 1HD2 LEU C  76      72.829  72.111  78.010  1.00  0.00      CB   H  
ATOM   1191 2HD2 LEU C  76      73.032  73.308  79.341  1.00  0.00      CB   H  
ATOM   1192 3HD2 LEU C  76      71.965  71.851  79.547  1.00  0.00      CB   H  
ATOM   1193  C   LEU C  76      68.210  74.271  78.140  1.00  0.00      CB   C  
ATOM   1194  O   LEU C  76      68.182  74.050  76.937  1.00  0.00      CB   O  
ATOM   1195  N   ALA C  77      67.275  73.745  78.957  1.00  0.00      CB   N  
ATOM   1196  HN  ALA C  77      67.297  73.915  79.945  1.00  0.00      CB   H  
ATOM   1197  CA  ALA C  77      66.187  72.905  78.486  1.00  0.00      CB   C  
ATOM   1198  HA  ALA C  77      66.630  72.071  77.958  1.00  0.00      CB   H  
ATOM   1199  CB  ALA C  77      65.379  72.369  79.686  1.00  0.00      CB   C  
ATOM   1200  HB1 ALA C  77      64.598  71.656  79.343  1.00  0.00      CB   H  
ATOM   1201  HB2 ALA C  77      66.055  71.824  80.381  1.00  0.00      CB   H  
ATOM   1202  HB3 ALA C  77      64.902  73.202  80.241  1.00  0.00      CB   H  
ATOM   1203  C   ALA C  77      65.266  73.608  77.494  1.00  0.00      CB   C  
ATOM   1204  O   ALA C  77      64.837  73.039  76.492  1.00  0.00      CB   O  
ATOM   1205  N   GLY C  78      64.963  74.900  77.741  1.00  0.00      CB   N  
ATOM   1206  HN  GLY C  78      65.257  75.310  78.608  1.00  0.00      CB   H  
ATOM   1207  CA  GLY C  78      64.257  75.779  76.815  1.00  0.00      CB   C  
ATOM   1208  HA1 GLY C  78      64.155  76.738  77.305  1.00  0.00      CB   H  
ATOM   1209  HA2 GLY C  78      63.309  75.328  76.560  1.00  0.00      CB   H  
ATOM   1210  C   GLY C  78      64.996  76.016  75.529  1.00  0.00      CB   C  
ATOM   1211  O   GLY C  78      64.411  75.969  74.451  1.00  0.00      CB   O  
ATOM   1212  N   ALA C  79      66.313  76.274  75.607  1.00  0.00      CB   N  
ATOM   1213  HN  ALA C  79      66.762  76.359  76.501  1.00  0.00      CB   H  
ATOM   1214  CA  ALA C  79      67.174  76.384  74.445  1.00  0.00      CB   C  
ATOM   1215  HA  ALA C  79      66.751  77.128  73.793  1.00  0.00      CB   H  
ATOM   1216  CB  ALA C  79      68.578  76.839  74.892  1.00  0.00      CB   C  
ATOM   1217  HB1 ALA C  79      69.252  76.965  74.019  1.00  0.00      CB   H  
ATOM   1218  HB2 ALA C  79      68.515  77.804  75.438  1.00  0.00      CB   H  
ATOM   1219  HB3 ALA C  79      69.034  76.098  75.584  1.00  0.00      CB   H  
ATOM   1220  C   ALA C  79      67.274  75.103  73.617  1.00  0.00      CB   C  
ATOM   1221  O   ALA C  79      67.049  75.141  72.414  1.00  0.00      CB   O  
ATOM   1222  N   ASP C  80      67.534  73.933  74.239  1.00  0.00      CB   N  
ATOM   1223  HN  ASP C  80      67.773  73.926  75.221  1.00  0.00      CB   H  
ATOM   1224  CA  ASP C  80      67.539  72.630  73.596  1.00  0.00      CB   C  
ATOM   1225  HA  ASP C  80      68.199  72.697  72.740  1.00  0.00      CB   H  
ATOM   1226  CB  ASP C  80      68.041  71.551  74.599  1.00  0.00      CB   C  
ATOM   1227  HB1 ASP C  80      67.612  70.555  74.376  1.00  0.00      CB   H  
ATOM   1228  HB2 ASP C  80      67.770  71.812  75.638  1.00  0.00      CB   H  
ATOM   1229  CG  ASP C  80      69.545  71.373  74.505  1.00  0.00      CB   C  
ATOM   1230  OD1 ASP C  80      70.084  71.431  73.365  1.00  0.00      CB   O  
ATOM   1231  OD2 ASP C  80      70.163  70.985  75.529  1.00  0.00      CB   O  
ATOM   1232  C   ASP C  80      66.184  72.247  73.002  1.00  0.00      CB   C  
ATOM   1233  O   ASP C  80      66.090  71.769  71.869  1.00  0.00      CB   O  
ATOM   1234  N   PHE C  81      65.075  72.491  73.732  1.00  0.00      CB   N  
ATOM   1235  HN  PHE C  81      65.151  72.824  74.681  1.00  0.00      CB   H  
ATOM   1236  CA  PHE C  81      63.727  72.322  73.212  1.00  0.00      CB   C  
ATOM   1237  HA  PHE C  81      63.611  71.289  72.911  1.00  0.00      CB   H  
ATOM   1238  CB  PHE C  81      62.709  72.672  74.347  1.00  0.00      CB   C  
ATOM   1239  HB1 PHE C  81      62.975  73.673  74.751  1.00  0.00      CB   H  
ATOM   1240  HB2 PHE C  81      62.811  71.943  75.172  1.00  0.00      CB   H  
ATOM   1241  CG  PHE C  81      61.246  72.692  73.960  1.00  0.00      CB   C  
ATOM   1242  CD1 PHE C  81      60.713  71.743  73.070  1.00  0.00      CB   C  
ATOM   1243  HD1 PHE C  81      61.356  70.997  72.626  1.00  0.00      CB   H  
ATOM   1244  CE1 PHE C  81      59.357  71.771  72.734  1.00  0.00      CB   C  
ATOM   1245  HE1 PHE C  81      58.961  71.043  72.041  1.00  0.00      CB   H  
ATOM   1246  CZ  PHE C  81      58.514  72.743  73.290  1.00  0.00      CB   C  
ATOM   1247  HZ  PHE C  81      57.469  72.759  73.032  1.00  0.00      CB   H  
ATOM   1248  CD2 PHE C  81      60.394  73.664  74.511  1.00  0.00      CB   C  
ATOM   1249  HD2 PHE C  81      60.797  74.403  75.185  1.00  0.00      CB   H  
ATOM   1250  CE2 PHE C  81      59.028  73.688  74.184  1.00  0.00      CB   C  
ATOM   1251  HE2 PHE C  81      58.381  74.439  74.615  1.00  0.00      CB   H  
ATOM   1252  C   PHE C  81      63.452  73.170  71.977  1.00  0.00      CB   C  
ATOM   1253  O   PHE C  81      63.074  72.654  70.926  1.00  0.00      CB   O  
ATOM   1254  N   LEU C  82      63.694  74.492  72.055  1.00  0.00      CB   N  
ATOM   1255  HN  LEU C  82      64.018  74.900  72.913  1.00  0.00      CB   H  
ATOM   1256  CA  LEU C  82      63.497  75.392  70.941  1.00  0.00      CB   C  
ATOM   1257  HA  LEU C  82      62.503  75.200  70.571  1.00  0.00      CB   H  
ATOM   1258  CB  LEU C  82      63.532  76.862  71.429  1.00  0.00      CB   C  
ATOM   1259  HB1 LEU C  82      64.508  77.038  71.924  1.00  0.00      CB   H  
ATOM   1260  HB2 LEU C  82      62.755  76.976  72.219  1.00  0.00      CB   H  
ATOM   1261  CG  LEU C  82      63.282  77.942  70.352  1.00  0.00      CB   C  
ATOM   1262  HG  LEU C  82      64.080  77.870  69.577  1.00  0.00      CB   H  
ATOM   1263  CD1 LEU C  82      61.920  77.756  69.660  1.00  0.00      CB   C  
ATOM   1264 1HD1 LEU C  82      61.866  76.763  69.171  1.00  0.00      CB   H  
ATOM   1265 2HD1 LEU C  82      61.096  77.843  70.400  1.00  0.00      CB   H  
ATOM   1266 3HD1 LEU C  82      61.780  78.536  68.884  1.00  0.00      CB   H  
ATOM   1267  CD2 LEU C  82      63.342  79.349  70.963  1.00  0.00      CB   C  
ATOM   1268 1HD2 LEU C  82      63.211  80.124  70.179  1.00  0.00      CB   H  
ATOM   1269 2HD2 LEU C  82      62.528  79.465  71.717  1.00  0.00      CB   H  
ATOM   1270 3HD2 LEU C  82      64.307  79.518  71.481  1.00  0.00      CB   H  
ATOM   1271  C   LEU C  82      64.425  75.124  69.754  1.00  0.00      CB   C  
ATOM   1272  O   LEU C  82      63.990  75.094  68.603  1.00  0.00      CB   O  
ATOM   1273  N   ALA C  83      65.726  74.860  70.007  1.00  0.00      CB   N  
ATOM   1274  HN  ALA C  83      66.087  74.899  70.946  1.00  0.00      CB   H  
ATOM   1275  CA  ALA C  83      66.694  74.515  68.986  1.00  0.00      CB   C  
ATOM   1276  HA  ALA C  83      66.748  75.324  68.270  1.00  0.00      CB   H  
ATOM   1277  CB  ALA C  83      68.091  74.292  69.614  1.00  0.00      CB   C  
ATOM   1278  HB1 ALA C  83      68.863  74.073  68.844  1.00  0.00      CB   H  
ATOM   1279  HB2 ALA C  83      68.408  75.199  70.160  1.00  0.00      CB   H  
ATOM   1280  HB3 ALA C  83      68.066  73.457  70.347  1.00  0.00      CB   H  
ATOM   1281  C   ALA C  83      66.348  73.250  68.226  1.00  0.00      CB   C  
ATOM   1282  O   ALA C  83      66.318  73.237  66.995  1.00  0.00      CB   O  
ATOM   1283  N   SER C  84      66.026  72.162  68.953  1.00  0.00      CB   N  
ATOM   1284  HN  SER C  84      66.058  72.207  69.954  1.00  0.00      CB   H  
ATOM   1285  CA  SER C  84      65.664  70.891  68.349  1.00  0.00      CB   C  
ATOM   1286  HA  SER C  84      66.450  70.641  67.653  1.00  0.00      CB   H  
ATOM   1287  CB  SER C  84      65.592  69.718  69.364  1.00  0.00      CB   C  
ATOM   1288  HB1 SER C  84      66.611  69.582  69.800  1.00  0.00      CB   H  
ATOM   1289  HB2 SER C  84      65.323  68.764  68.859  1.00  0.00      CB   H  
ATOM   1290  OG  SER C  84      64.673  69.967  70.430  1.00  0.00      CB   O  
ATOM   1291  HG  SER C  84      65.088  70.648  70.994  1.00  0.00      CB   H  
ATOM   1292  C   SER C  84      64.402  70.931  67.512  1.00  0.00      CB   C  
ATOM   1293  O   SER C  84      64.406  70.466  66.375  1.00  0.00      CB   O  
ATOM   1294  N   VAL C  85      63.293  71.532  68.008  1.00  0.00      CB   N  
ATOM   1295  HN  VAL C  85      63.273  71.862  68.958  1.00  0.00      CB   H  
ATOM   1296  CA  VAL C  85      62.067  71.642  67.222  1.00  0.00      CB   C  
ATOM   1297  HA  VAL C  85      61.881  70.652  66.832  1.00  0.00      CB   H  
ATOM   1298  CB  VAL C  85      60.812  71.996  68.029  1.00  0.00      CB   C  
ATOM   1299  HB  VAL C  85      59.917  71.923  67.363  1.00  0.00      CB   H  
ATOM   1300  CG1 VAL C  85      60.618  70.942  69.139  1.00  0.00      CB   C  
ATOM   1301 1HG1 VAL C  85      59.670  71.135  69.682  1.00  0.00      CB   H  
ATOM   1302 2HG1 VAL C  85      60.590  69.916  68.714  1.00  0.00      CB   H  
ATOM   1303 3HG1 VAL C  85      61.451  70.983  69.879  1.00  0.00      CB   H  
ATOM   1304  CG2 VAL C  85      60.864  73.426  68.597  1.00  0.00      CB   C  
ATOM   1305 1HG2 VAL C  85      60.037  73.571  69.325  1.00  0.00      CB   H  
ATOM   1306 2HG2 VAL C  85      61.818  73.612  69.126  1.00  0.00      CB   H  
ATOM   1307 3HG2 VAL C  85      60.758  74.184  67.793  1.00  0.00      CB   H  
ATOM   1308  C   VAL C  85      62.189  72.529  65.986  1.00  0.00      CB   C  
ATOM   1309  O   VAL C  85      61.717  72.153  64.912  1.00  0.00      CB   O  
ATOM   1310  N   ILE C  86      62.837  73.717  66.094  1.00  0.00      CB   N  
ATOM   1311  HN  ILE C  86      63.213  74.012  66.977  1.00  0.00      CB   H  
ATOM   1312  CA  ILE C  86      63.078  74.594  64.953  1.00  0.00      CB   C  
ATOM   1313  HA  ILE C  86      62.135  74.730  64.440  1.00  0.00      CB   H  
ATOM   1314  CB  ILE C  86      63.629  75.966  65.352  1.00  0.00      CB   C  
ATOM   1315  HB  ILE C  86      64.561  75.806  65.950  1.00  0.00      CB   H  
ATOM   1316  CG2 ILE C  86      63.988  76.808  64.102  1.00  0.00      CB   C  
ATOM   1317 1HG2 ILE C  86      64.240  77.846  64.404  1.00  0.00      CB   H  
ATOM   1318 2HG2 ILE C  86      64.871  76.401  63.569  1.00  0.00      CB   H  
ATOM   1319 3HG2 ILE C  86      63.135  76.851  63.392  1.00  0.00      CB   H  
ATOM   1320  CG1 ILE C  86      62.653  76.745  66.269  1.00  0.00      CB   C  
ATOM   1321 1HG1 ILE C  86      63.216  77.592  66.717  1.00  0.00      CB   H  
ATOM   1322 2HG1 ILE C  86      62.322  76.092  67.104  1.00  0.00      CB   H  
ATOM   1323  CD  ILE C  86      61.412  77.298  65.568  1.00  0.00      CB   C  
ATOM   1324  HD1 ILE C  86      60.800  77.871  66.301  1.00  0.00      CB   H  
ATOM   1325  HD2 ILE C  86      61.679  77.995  64.747  1.00  0.00      CB   H  
ATOM   1326  HD3 ILE C  86      60.793  76.474  65.149  1.00  0.00      CB   H  
ATOM   1327  C   ILE C  86      64.020  73.976  63.940  1.00  0.00      CB   C  
ATOM   1328  O   ILE C  86      63.735  73.951  62.739  1.00  0.00      CB   O  
ATOM   1329  N   PHE C  87      65.173  73.434  64.404  1.00  0.00      CB   N  
ATOM   1330  HN  PHE C  87      65.395  73.432  65.384  1.00  0.00      CB   H  
ATOM   1331  CA  PHE C  87      66.168  72.842  63.532  1.00  0.00      CB   C  
ATOM   1332  HA  PHE C  87      66.386  73.576  62.766  1.00  0.00      CB   H  
ATOM   1333  CB  PHE C  87      67.492  72.518  64.273  1.00  0.00      CB   C  
ATOM   1334  HB1 PHE C  87      67.357  71.677  64.990  1.00  0.00      CB   H  
ATOM   1335  HB2 PHE C  87      67.838  73.399  64.852  1.00  0.00      CB   H  
ATOM   1336  CG  PHE C  87      68.564  72.158  63.268  1.00  0.00      CB   C  
ATOM   1337  CD1 PHE C  87      69.213  73.168  62.535  1.00  0.00      CB   C  
ATOM   1338  HD1 PHE C  87      68.964  74.197  62.708  1.00  0.00      CB   H  
ATOM   1339  CE1 PHE C  87      70.149  72.844  61.547  1.00  0.00      CB   C  
ATOM   1340  HE1 PHE C  87      70.636  73.625  60.982  1.00  0.00      CB   H  
ATOM   1341  CZ  PHE C  87      70.448  71.505  61.285  1.00  0.00      CB   C  
ATOM   1342  HZ  PHE C  87      71.174  71.260  60.520  1.00  0.00      CB   H  
ATOM   1343  CD2 PHE C  87      68.883  70.819  63.007  1.00  0.00      CB   C  
ATOM   1344  HD2 PHE C  87      68.384  70.025  63.543  1.00  0.00      CB   H  
ATOM   1345  CE2 PHE C  87      69.815  70.489  62.018  1.00  0.00      CB   C  
ATOM   1346  HE2 PHE C  87      70.028  69.447  61.811  1.00  0.00      CB   H  
ATOM   1347  C   PHE C  87      65.619  71.628  62.814  1.00  0.00      CB   C  
ATOM   1348  O   PHE C  87      65.793  71.506  61.604  1.00  0.00      CB   O  
ATOM   1349  N   ALA C  88      64.884  70.738  63.512  1.00  0.00      CB   N  
ATOM   1350  HN  ALA C  88      64.748  70.828  64.506  1.00  0.00      CB   H  
ATOM   1351  CA  ALA C  88      64.268  69.590  62.879  1.00  0.00      CB   C  
ATOM   1352  HA  ALA C  88      65.058  69.016  62.412  1.00  0.00      CB   H  
ATOM   1353  CB  ALA C  88      63.543  68.724  63.932  1.00  0.00      CB   C  
ATOM   1354  HB1 ALA C  88      63.112  67.808  63.471  1.00  0.00      CB   H  
ATOM   1355  HB2 ALA C  88      64.256  68.401  64.717  1.00  0.00      CB   H  
ATOM   1356  HB3 ALA C  88      62.731  69.300  64.427  1.00  0.00      CB   H  
ATOM   1357  C   ALA C  88      63.294  69.968  61.779  1.00  0.00      CB   C  
ATOM   1358  O   ALA C  88      63.372  69.447  60.669  1.00  0.00      CB   O  
ATOM   1359  N   CYS C  89      62.403  70.949  62.036  1.00  0.00      CB   N  
ATOM   1360  HN  CYS C  89      62.379  71.367  62.946  1.00  0.00      CB   H  
ATOM   1361  CA  CYS C  89      61.470  71.457  61.049  1.00  0.00      CB   C  
ATOM   1362  HA  CYS C  89      60.900  70.619  60.675  1.00  0.00      CB   H  
ATOM   1363  CB  CYS C  89      60.513  72.481  61.715  1.00  0.00      CB   C  
ATOM   1364  HB1 CYS C  89      61.051  73.436  61.923  1.00  0.00      CB   H  
ATOM   1365  HB2 CYS C  89      60.228  72.086  62.706  1.00  0.00      CB   H  
ATOM   1366  SG  CYS C  89      58.991  72.787  60.754  1.00  0.00      CB   S  
ATOM   1367  HG  CYS C  89      58.667  73.951  61.318  1.00  0.00      CB   H  
ATOM   1368  C   CYS C  89      62.157  72.107  59.851  1.00  0.00      CB   C  
ATOM   1369  O   CYS C  89      61.799  71.873  58.698  1.00  0.00      CB   O  
ATOM   1370  N   ASN C  90      63.173  72.963  60.094  1.00  0.00      CB   N  
ATOM   1371  HN  ASN C  90      63.426  73.179  61.040  1.00  0.00      CB   H  
ATOM   1372  CA  ASN C  90      63.959  73.597  59.053  1.00  0.00      CB   C  
ATOM   1373  HA  ASN C  90      63.263  74.059  58.366  1.00  0.00      CB   H  
ATOM   1374  CB  ASN C  90      64.846  74.700  59.700  1.00  0.00      CB   C  
ATOM   1375  HB1 ASN C  90      65.546  74.220  60.420  1.00  0.00      CB   H  
ATOM   1376  HB2 ASN C  90      64.203  75.390  60.276  1.00  0.00      CB   H  
ATOM   1377  CG  ASN C  90      65.698  75.524  58.735  1.00  0.00      CB   C  
ATOM   1378  OD1 ASN C  90      66.873  75.777  59.008  1.00  0.00      CB   O  
ATOM   1379  ND2 ASN C  90      65.142  75.938  57.574  1.00  0.00      CB   N  
ATOM   1380 1HD2 ASN C  90      64.191  75.755  57.336  1.00  0.00      CB   H  
ATOM   1381 2HD2 ASN C  90      65.717  76.462  56.958  1.00  0.00      CB   H  
ATOM   1382  C   ASN C  90      64.792  72.619  58.222  1.00  0.00      CB   C  
ATOM   1383  O   ASN C  90      64.772  72.646  56.995  1.00  0.00      CB   O  
ATOM   1384  N   PHE C  91      65.521  71.704  58.888  1.00  0.00      CB   N  
ATOM   1385  HN  PHE C  91      65.531  71.700  59.897  1.00  0.00      CB   H  
ATOM   1386  CA  PHE C  91      66.367  70.708  58.262  1.00  0.00      CB   C  
ATOM   1387  HA  PHE C  91      67.037  71.228  57.590  1.00  0.00      CB   H  
ATOM   1388  CB  PHE C  91      67.182  69.992  59.382  1.00  0.00      CB   C  
ATOM   1389  HB1 PHE C  91      66.499  69.412  60.040  1.00  0.00      CB   H  
ATOM   1390  HB2 PHE C  91      67.672  70.762  60.017  1.00  0.00      CB   H  
ATOM   1391  CG  PHE C  91      68.289  69.102  58.883  1.00  0.00      CB   C  
ATOM   1392  CD1 PHE C  91      69.321  69.649  58.102  1.00  0.00      CB   C  
ATOM   1393  HD1 PHE C  91      69.296  70.693  57.841  1.00  0.00      CB   H  
ATOM   1394  CE1 PHE C  91      70.395  68.851  57.678  1.00  0.00      CB   C  
ATOM   1395  HE1 PHE C  91      71.177  69.276  57.062  1.00  0.00      CB   H  
ATOM   1396  CZ  PHE C  91      70.468  67.513  58.074  1.00  0.00      CB   C  
ATOM   1397  HZ  PHE C  91      71.303  66.901  57.756  1.00  0.00      CB   H  
ATOM   1398  CD2 PHE C  91      68.389  67.762  59.296  1.00  0.00      CB   C  
ATOM   1399  HD2 PHE C  91      67.638  67.346  59.946  1.00  0.00      CB   H  
ATOM   1400  CE2 PHE C  91      69.480  66.976  58.903  1.00  0.00      CB   C  
ATOM   1401  HE2 PHE C  91      69.565  65.953  59.243  1.00  0.00      CB   H  
ATOM   1402  C   PHE C  91      65.560  69.733  57.409  1.00  0.00      CB   C  
ATOM   1403  O   PHE C  91      65.902  69.454  56.262  1.00  0.00      CB   O  
ATOM   1404  N   VAL C  92      64.418  69.244  57.940  1.00  0.00      CB   N  
ATOM   1405  HN  VAL C  92      64.158  69.455  58.886  1.00  0.00      CB   H  
ATOM   1406  CA  VAL C  92      63.469  68.438  57.188  1.00  0.00      CB   C  
ATOM   1407  HA  VAL C  92      64.023  67.619  56.748  1.00  0.00      CB   H  
ATOM   1408  CB  VAL C  92      62.419  67.810  58.112  1.00  0.00      CB   C  
ATOM   1409  HB  VAL C  92      61.998  68.602  58.776  1.00  0.00      CB   H  
ATOM   1410  CG1 VAL C  92      61.244  67.170  57.351  1.00  0.00      CB   C  
ATOM   1411 1HG1 VAL C  92      60.571  66.646  58.068  1.00  0.00      CB   H  
ATOM   1412 2HG1 VAL C  92      60.639  67.940  56.837  1.00  0.00      CB   H  
ATOM   1413 3HG1 VAL C  92      61.610  66.429  56.606  1.00  0.00      CB   H  
ATOM   1414  CG2 VAL C  92      63.113  66.733  58.973  1.00  0.00      CB   C  
ATOM   1415 1HG2 VAL C  92      62.377  66.277  59.668  1.00  0.00      CB   H  
ATOM   1416 2HG2 VAL C  92      63.533  65.931  58.335  1.00  0.00      CB   H  
ATOM   1417 3HG2 VAL C  92      63.926  67.175  59.586  1.00  0.00      CB   H  
ATOM   1418  C   VAL C  92      62.844  69.169  56.004  1.00  0.00      CB   C  
ATOM   1419  O   VAL C  92      62.826  68.652  54.887  1.00  0.00      CB   O  
ATOM   1420  N   ILE C  93      62.348  70.421  56.160  1.00  0.00      CB   N  
ATOM   1421  HN  ILE C  93      62.330  70.874  57.054  1.00  0.00      CB   H  
ATOM   1422  CA  ILE C  93      61.778  71.146  55.022  1.00  0.00      CB   C  
ATOM   1423  HA  ILE C  93      61.072  70.459  54.582  1.00  0.00      CB   H  
ATOM   1424  CB  ILE C  93      60.970  72.399  55.399  1.00  0.00      CB   C  
ATOM   1425  HB  ILE C  93      60.520  72.220  56.404  1.00  0.00      CB   H  
ATOM   1426  CG2 ILE C  93      61.834  73.677  55.490  1.00  0.00      CB   C  
ATOM   1427 1HG2 ILE C  93      61.212  74.534  55.822  1.00  0.00      CB   H  
ATOM   1428 2HG2 ILE C  93      62.653  73.545  56.223  1.00  0.00      CB   H  
ATOM   1429 3HG2 ILE C  93      62.272  73.969  54.515  1.00  0.00      CB   H  
ATOM   1430  CG1 ILE C  93      59.798  72.642  54.414  1.00  0.00      CB   C  
ATOM   1431 1HG1 ILE C  93      60.175  72.613  53.369  1.00  0.00      CB   H  
ATOM   1432 2HG1 ILE C  93      59.417  73.675  54.598  1.00  0.00      CB   H  
ATOM   1433  CD  ILE C  93      58.626  71.669  54.594  1.00  0.00      CB   C  
ATOM   1434  HD1 ILE C  93      57.776  71.935  53.931  1.00  0.00      CB   H  
ATOM   1435  HD2 ILE C  93      58.928  70.624  54.366  1.00  0.00      CB   H  
ATOM   1436  HD3 ILE C  93      58.257  71.698  55.643  1.00  0.00      CB   H  
ATOM   1437  C   ILE C  93      62.805  71.410  53.927  1.00  0.00      CB   C  
ATOM   1438  O   ILE C  93      62.520  71.214  52.746  1.00  0.00      CB   O  
ATOM   1439  N   PHE C  94      64.044  71.813  54.295  1.00  0.00      CB   N  
ATOM   1440  HN  PHE C  94      64.239  71.987  55.262  1.00  0.00      CB   H  
ATOM   1441  CA  PHE C  94      65.133  72.063  53.372  1.00  0.00      CB   C  
ATOM   1442  HA  PHE C  94      64.782  72.750  52.612  1.00  0.00      CB   H  
ATOM   1443  CB  PHE C  94      66.299  72.712  54.190  1.00  0.00      CB   C  
ATOM   1444  HB1 PHE C  94      66.803  71.955  54.828  1.00  0.00      CB   H  
ATOM   1445  HB2 PHE C  94      65.840  73.462  54.869  1.00  0.00      CB   H  
ATOM   1446  CG  PHE C  94      67.353  73.432  53.375  1.00  0.00      CB   C  
ATOM   1447  CD1 PHE C  94      67.605  74.796  53.620  1.00  0.00      CB   C  
ATOM   1448  HD1 PHE C  94      67.020  75.324  54.354  1.00  0.00      CB   H  
ATOM   1449  CE1 PHE C  94      68.610  75.484  52.927  1.00  0.00      CB   C  
ATOM   1450  HE1 PHE C  94      68.795  76.528  53.138  1.00  0.00      CB   H  
ATOM   1451  CZ  PHE C  94      69.362  74.816  51.955  1.00  0.00      CB   C  
ATOM   1452  HZ  PHE C  94      70.105  75.353  51.390  1.00  0.00      CB   H  
ATOM   1453  CD2 PHE C  94      68.169  72.767  52.441  1.00  0.00      CB   C  
ATOM   1454  HD2 PHE C  94      68.050  71.711  52.264  1.00  0.00      CB   H  
ATOM   1455  CE2 PHE C  94      69.156  73.452  51.725  1.00  0.00      CB   C  
ATOM   1456  HE2 PHE C  94      69.760  72.928  50.997  1.00  0.00      CB   H  
ATOM   1457  C   PHE C  94      65.594  70.786  52.662  1.00  0.00      CB   C  
ATOM   1458  O   PHE C  94      65.676  70.736  51.443  1.00  0.00      CB   O  
HETATM 1459  N   HSE C  95      65.881  69.693  53.403  1.00  0.00      CB   N  
HETATM 1460  HN  HSE C  95      65.775  69.713  54.404  1.00  0.00      CB   H  
HETATM 1461  CA  HSE C  95      66.638  68.575  52.848  1.00  0.00      CB   C  
HETATM 1462  HA  HSE C  95      67.045  68.843  51.878  1.00  0.00      CB   H  
HETATM 1463  CB  HSE C  95      67.836  68.243  53.764  1.00  0.00      CB   C  
HETATM 1464  HB1 HSE C  95      68.359  67.328  53.413  1.00  0.00      CB   H  
HETATM 1465  HB2 HSE C  95      67.491  68.070  54.803  1.00  0.00      CB   H  
HETATM 1466  ND1 HSE C  95      69.720  69.471  52.703  1.00  0.00      CB   N  
HETATM 1467  CG  HSE C  95      68.846  69.350  53.766  1.00  0.00      CB   C  
HETATM 1468  CE1 HSE C  95      70.545  70.440  53.043  1.00  0.00      CB   C  
HETATM 1469  HE1 HSE C  95      71.376  70.796  52.430  1.00  0.00      CB   H  
HETATM 1470  NE2 HSE C  95      70.245  70.950  54.265  1.00  0.00      CB   N  
HETATM 1471  HE2 HSE C  95      70.724  71.700  54.720  1.00  0.00      CB   H  
HETATM 1472  CD2 HSE C  95      69.153  70.251  54.731  1.00  0.00      CB   C  
HETATM 1473  HD2 HSE C  95      68.656  70.426  55.671  1.00  0.00      CB   H  
HETATM 1474  C   HSE C  95      65.836  67.309  52.619  1.00  0.00      CB   C  
HETATM 1475  O   HSE C  95      66.337  66.351  52.037  1.00  0.00      CB   O  
ATOM   1476  N   VAL C  96      64.557  67.268  53.031  1.00  0.00      CB   N  
ATOM   1477  HN  VAL C  96      64.182  68.002  53.597  1.00  0.00      CB   H  
ATOM   1478  CA  VAL C  96      63.688  66.128  52.764  1.00  0.00      CB   C  
ATOM   1479  HA  VAL C  96      64.242  65.340  52.275  1.00  0.00      CB   H  
ATOM   1480  CB  VAL C  96      63.067  65.559  54.045  1.00  0.00      CB   C  
ATOM   1481  HB  VAL C  96      62.424  66.324  54.529  1.00  0.00      CB   H  
ATOM   1482  CG1 VAL C  96      62.183  64.335  53.733  1.00  0.00      CB   C  
ATOM   1483 1HG1 VAL C  96      61.758  63.935  54.678  1.00  0.00      CB   H  
ATOM   1484 2HG1 VAL C  96      61.328  64.610  53.078  1.00  0.00      CB   H  
ATOM   1485 3HG1 VAL C  96      62.785  63.546  53.241  1.00  0.00      CB   H  
ATOM   1486  CG2 VAL C  96      64.200  65.172  55.018  1.00  0.00      CB   C  
ATOM   1487 1HG2 VAL C  96      63.767  64.763  55.953  1.00  0.00      CB   H  
ATOM   1488 2HG2 VAL C  96      64.860  64.398  54.569  1.00  0.00      CB   H  
ATOM   1489 3HG2 VAL C  96      64.823  66.047  55.295  1.00  0.00      CB   H  
ATOM   1490  C   VAL C  96      62.601  66.558  51.796  1.00  0.00      CB   C  
ATOM   1491  O   VAL C  96      62.251  65.835  50.864  1.00  0.00      CB   O  
ATOM   1492  N   PHE C  97      62.057  67.775  51.975  1.00  0.00      CB   N  
ATOM   1493  HN  PHE C  97      62.293  68.321  52.778  1.00  0.00      CB   H  
ATOM   1494  CA  PHE C  97      61.009  68.301  51.114  1.00  0.00      CB   C  
ATOM   1495  HA  PHE C  97      60.544  67.500  50.555  1.00  0.00      CB   H  
ATOM   1496  CB  PHE C  97      59.936  69.029  51.956  1.00  0.00      CB   C  
ATOM   1497  HB1 PHE C  97      59.206  69.567  51.315  1.00  0.00      CB   H  
ATOM   1498  HB2 PHE C  97      60.395  69.756  52.652  1.00  0.00      CB   H  
ATOM   1499  CG  PHE C  97      59.165  68.010  52.742  1.00  0.00      CB   C  
ATOM   1500  CD1 PHE C  97      58.083  67.364  52.126  1.00  0.00      CB   C  
ATOM   1501  HD1 PHE C  97      57.820  67.606  51.110  1.00  0.00      CB   H  
ATOM   1502  CE1 PHE C  97      57.340  66.410  52.823  1.00  0.00      CB   C  
ATOM   1503  HE1 PHE C  97      56.502  65.939  52.337  1.00  0.00      CB   H  
ATOM   1504  CZ  PHE C  97      57.680  66.080  54.143  1.00  0.00      CB   C  
ATOM   1505  HZ  PHE C  97      57.102  65.348  54.686  1.00  0.00      CB   H  
ATOM   1506  CD2 PHE C  97      59.484  67.699  54.074  1.00  0.00      CB   C  
ATOM   1507  HD2 PHE C  97      60.303  68.207  54.560  1.00  0.00      CB   H  
ATOM   1508  CE2 PHE C  97      58.746  66.733  54.775  1.00  0.00      CB   C  
ATOM   1509  HE2 PHE C  97      58.982  66.493  55.802  1.00  0.00      CB   H  
ATOM   1510  C   PHE C  97      61.525  69.278  50.074  1.00  0.00      CB   C  
ATOM   1511  O   PHE C  97      60.767  69.746  49.224  1.00  0.00      CB   O  
HETATM 1512  N   HSE C  98      62.828  69.617  50.109  1.00  0.00      CB   N  
HETATM 1513  HN  HSE C  98      63.398  69.251  50.840  1.00  0.00      CB   H  
HETATM 1514  CA  HSE C  98      63.516  70.432  49.115  1.00  0.00      CB   C  
HETATM 1515  HA  HSE C  98      64.544  70.465  49.424  1.00  0.00      CB   H  
HETATM 1516  CB  HSE C  98      63.473  69.807  47.705  1.00  0.00      CB   C  
HETATM 1517  HB1 HSE C  98      64.201  70.288  47.026  1.00  0.00      CB   H  
HETATM 1518  HB2 HSE C  98      62.463  69.944  47.277  1.00  0.00      CB   H  
HETATM 1519  ND1 HSE C  98      63.062  67.453  47.001  1.00  0.00      CB   N  
HETATM 1520  CG  HSE C  98      63.794  68.353  47.760  1.00  0.00      CB   C  
HETATM 1521  CE1 HSE C  98      63.476  66.268  47.405  1.00  0.00      CB   C  
HETATM 1522  HE1 HSE C  98      63.118  65.306  47.028  1.00  0.00      CB   H  
HETATM 1523  NE2 HSE C  98      64.427  66.363  48.362  1.00  0.00      CB   N  
HETATM 1524  HE2 HSE C  98      64.851  65.586  48.857  1.00  0.00      CB   H  
HETATM 1525  CD2 HSE C  98      64.640  67.696  48.592  1.00  0.00      CB   C  
HETATM 1526  HD2 HSE C  98      65.325  68.082  49.333  1.00  0.00      CB   H  
HETATM 1527  C   HSE C  98      63.026  71.871  49.076  1.00  0.00      CB   C  
HETATM 1528  O   HSE C  98      63.167  72.575  48.072  1.00  0.00      CB   O  
ATOM   1529  N   GLY C  99      62.398  72.323  50.179  1.00  0.00      CB   N  
ATOM   1530  HN  GLY C  99      62.414  71.750  51.006  1.00  0.00      CB   H  
ATOM   1531  CA  GLY C  99      61.684  73.576  50.293  1.00  0.00      CB   C  
ATOM   1532  HA1 GLY C  99      61.209  73.573  51.259  1.00  0.00      CB   H  
ATOM   1533  HA2 GLY C  99      60.983  73.643  49.474  1.00  0.00      CB   H  
ATOM   1534  C   GLY C  99      62.551  74.792  50.257  1.00  0.00      CB   C  
ATOM   1535  O   GLY C  99      63.538  74.911  50.981  1.00  0.00      CB   O  
ATOM   1536  N   VAL C 100      62.160  75.788  49.449  1.00  0.00      CB   N  
ATOM   1537  HN  VAL C 100      61.369  75.683  48.847  1.00  0.00      CB   H  
ATOM   1538  CA  VAL C 100      62.798  77.090  49.488  1.00  0.00      CB   C  
ATOM   1539  HA  VAL C 100      63.825  76.959  49.804  1.00  0.00      CB   H  
ATOM   1540  CB  VAL C 100      62.905  77.787  48.129  1.00  0.00      CB   C  
ATOM   1541  HB  VAL C 100      63.226  78.848  48.277  1.00  0.00      CB   H  
ATOM   1542  CG1 VAL C 100      63.995  77.081  47.302  1.00  0.00      CB   C  
ATOM   1543 1HG1 VAL C 100      64.113  77.573  46.311  1.00  0.00      CB   H  
ATOM   1544 2HG1 VAL C 100      64.973  77.115  47.822  1.00  0.00      CB   H  
ATOM   1545 3HG1 VAL C 100      63.720  76.015  47.141  1.00  0.00      CB   H  
ATOM   1546  CG2 VAL C 100      61.572  77.756  47.356  1.00  0.00      CB   C  
ATOM   1547 1HG2 VAL C 100      61.662  78.310  46.401  1.00  0.00      CB   H  
ATOM   1548 2HG2 VAL C 100      61.307  76.715  47.088  1.00  0.00      CB   H  
ATOM   1549 3HG2 VAL C 100      60.747  78.205  47.945  1.00  0.00      CB   H  
ATOM   1550  C   VAL C 100      62.159  77.960  50.557  1.00  0.00      CB   C  
ATOM   1551  O   VAL C 100      61.161  78.652  50.365  1.00  0.00      CB   O  
ATOM   1552  N   ASP C 101      62.744  77.940  51.771  1.00  0.00      CB   N  
ATOM   1553  HN  ASP C 101      63.421  77.238  51.982  1.00  0.00      CB   H  
ATOM   1554  CA  ASP C 101      62.590  78.999  52.748  1.00  0.00      CB   C  
ATOM   1555  HA  ASP C 101      61.544  79.248  52.863  1.00  0.00      CB   H  
ATOM   1556  CB  ASP C 101      63.194  78.564  54.115  1.00  0.00      CB   C  
ATOM   1557  HB1 ASP C 101      63.343  79.437  54.782  1.00  0.00      CB   H  
ATOM   1558  HB2 ASP C 101      64.180  78.079  53.966  1.00  0.00      CB   H  
ATOM   1559  CG  ASP C 101      62.299  77.603  54.859  1.00  0.00      CB   C  
ATOM   1560  OD1 ASP C 101      61.072  77.555  54.588  1.00  0.00      CB   O  
ATOM   1561  OD2 ASP C 101      62.784  76.999  55.850  1.00  0.00      CB   O  
ATOM   1562  C   ASP C 101      63.296  80.253  52.233  1.00  0.00      CB   C  
ATOM   1563  O   ASP C 101      64.519  80.304  52.140  1.00  0.00      CB   O  
ATOM   1564  N   SER C 102      62.545  81.296  51.829  1.00  0.00      CB   N  
ATOM   1565  HN  SER C 102      61.544  81.315  51.930  1.00  0.00      CB   H  
ATOM   1566  CA  SER C 102      63.150  82.426  51.138  1.00  0.00      CB   C  
ATOM   1567  HA  SER C 102      63.917  82.062  50.471  1.00  0.00      CB   H  
ATOM   1568  CB  SER C 102      62.133  83.197  50.258  1.00  0.00      CB   C  
ATOM   1569  HB1 SER C 102      61.380  83.711  50.899  1.00  0.00      CB   H  
ATOM   1570  HB2 SER C 102      61.591  82.447  49.640  1.00  0.00      CB   H  
ATOM   1571  OG  SER C 102      62.752  84.149  49.386  1.00  0.00      CB   O  
ATOM   1572  HG  SER C 102      61.987  84.580  48.942  1.00  0.00      CB   H  
ATOM   1573  C   SER C 102      63.786  83.387  52.117  1.00  0.00      CB   C  
ATOM   1574  O   SER C 102      63.106  84.036  52.910  1.00  0.00      CB   O  
ATOM   1575  N   ARG C 103      65.128  83.476  52.068  1.00  0.00      CB   N  
ATOM   1576  HN  ARG C 103      65.614  82.834  51.455  1.00  0.00      CB   H  
ATOM   1577  CA  ARG C 103      65.995  84.430  52.721  1.00  0.00      CB   C  
ATOM   1578  HA  ARG C 103      66.972  83.976  52.700  1.00  0.00      CB   H  
ATOM   1579  CB  ARG C 103      66.059  85.716  51.859  1.00  0.00      CB   C  
ATOM   1580  HB1 ARG C 103      65.047  86.172  51.798  1.00  0.00      CB   H  
ATOM   1581  HB2 ARG C 103      66.325  85.375  50.828  1.00  0.00      CB   H  
ATOM   1582  CG  ARG C 103      67.090  86.776  52.283  1.00  0.00      CB   C  
ATOM   1583  HG1 ARG C 103      68.111  86.397  52.053  1.00  0.00      CB   H  
ATOM   1584  HG2 ARG C 103      67.047  86.950  53.382  1.00  0.00      CB   H  
ATOM   1585  CD  ARG C 103      66.917  88.150  51.616  1.00  0.00      CB   C  
ATOM   1586  HD1 ARG C 103      67.804  88.768  51.884  1.00  0.00      CB   H  
ATOM   1587  HD2 ARG C 103      65.985  88.640  51.974  1.00  0.00      CB   H  
ATOM   1588  NE  ARG C 103      66.845  87.993  50.130  1.00  0.00      CB   N  
ATOM   1589  HE  ARG C 103      66.422  87.171  49.723  1.00  0.00      CB   H  
ATOM   1590  CZ  ARG C 103      66.925  89.029  49.300  1.00  0.00      CB   C  
ATOM   1591  NH1 ARG C 103      67.058  90.260  49.733  1.00  0.00      CB   N  
ATOM   1592 1HH1 ARG C 103      67.106  90.436  50.721  1.00  0.00      CB   H  
ATOM   1593 2HH1 ARG C 103      67.328  90.984  49.083  1.00  0.00      CB   H  
ATOM   1594  NH2 ARG C 103      66.862  88.843  47.998  1.00  0.00      CB   N  
ATOM   1595 1HH2 ARG C 103      66.863  87.918  47.622  1.00  0.00      CB   H  
ATOM   1596 2HH2 ARG C 103      66.821  89.645  47.393  1.00  0.00      CB   H  
ATOM   1597  C   ARG C 103      65.698  84.682  54.189  1.00  0.00      CB   C  
ATOM   1598  O   ARG C 103      66.174  83.981  55.076  1.00  0.00      CB   O  
ATOM   1599  N   ASN C 104      64.868  85.693  54.488  1.00  0.00      CB   N  
ATOM   1600  HN  ASN C 104      64.452  86.194  53.729  1.00  0.00      CB   H  
ATOM   1601  CA  ASN C 104      64.487  86.111  55.819  1.00  0.00      CB   C  
ATOM   1602  HA  ASN C 104      65.404  86.328  56.351  1.00  0.00      CB   H  
ATOM   1603  CB  ASN C 104      63.641  87.403  55.773  1.00  0.00      CB   C  
ATOM   1604  HB1 ASN C 104      63.458  87.812  56.787  1.00  0.00      CB   H  
ATOM   1605  HB2 ASN C 104      62.660  87.203  55.288  1.00  0.00      CB   H  
ATOM   1606  CG  ASN C 104      64.375  88.424  54.915  1.00  0.00      CB   C  
ATOM   1607  OD1 ASN C 104      64.121  88.499  53.711  1.00  0.00      CB   O  
ATOM   1608  ND2 ASN C 104      65.279  89.236  55.511  1.00  0.00      CB   N  
ATOM   1609 1HD2 ASN C 104      65.434  89.197  56.497  1.00  0.00      CB   H  
ATOM   1610 2HD2 ASN C 104      65.732  89.916  54.941  1.00  0.00      CB   H  
ATOM   1611  C   ASN C 104      63.789  85.032  56.639  1.00  0.00      CB   C  
ATOM   1612  O   ASN C 104      64.026  84.939  57.835  1.00  0.00      CB   O  
ATOM   1613  N   ILE C 105      62.921  84.179  56.056  1.00  0.00      CB   N  
ATOM   1614  HN  ILE C 105      62.715  84.228  55.077  1.00  0.00      CB   H  
ATOM   1615  CA  ILE C 105      62.333  83.100  56.854  1.00  0.00      CB   C  
ATOM   1616  HA  ILE C 105      62.055  83.528  57.808  1.00  0.00      CB   H  
ATOM   1617  CB  ILE C 105      61.028  82.567  56.259  1.00  0.00      CB   C  
ATOM   1618  HB  ILE C 105      60.509  83.434  55.798  1.00  0.00      CB   H  
ATOM   1619  CG2 ILE C 105      61.268  81.532  55.145  1.00  0.00      CB   C  
ATOM   1620 1HG2 ILE C 105      60.319  81.313  54.611  1.00  0.00      CB   H  
ATOM   1621 2HG2 ILE C 105      62.001  81.917  54.407  1.00  0.00      CB   H  
ATOM   1622 3HG2 ILE C 105      61.636  80.575  55.576  1.00  0.00      CB   H  
ATOM   1623  CG1 ILE C 105      60.107  82.022  57.378  1.00  0.00      CB   C  
ATOM   1624 1HG1 ILE C 105      59.982  82.817  58.151  1.00  0.00      CB   H  
ATOM   1625 2HG1 ILE C 105      60.597  81.154  57.871  1.00  0.00      CB   H  
ATOM   1626  CD  ILE C 105      58.713  81.615  56.886  1.00  0.00      CB   C  
ATOM   1627  HD1 ILE C 105      58.072  81.324  57.741  1.00  0.00      CB   H  
ATOM   1628  HD2 ILE C 105      58.224  82.463  56.361  1.00  0.00      CB   H  
ATOM   1629  HD3 ILE C 105      58.775  80.755  56.182  1.00  0.00      CB   H  
ATOM   1630  C   ILE C 105      63.325  81.977  57.157  1.00  0.00      CB   C  
ATOM   1631  O   ILE C 105      63.289  81.372  58.229  1.00  0.00      CB   O  
ATOM   1632  N   PHE C 106      64.298  81.710  56.255  1.00  0.00      CB   N  
ATOM   1633  HN  PHE C 106      64.327  82.203  55.390  1.00  0.00      CB   H  
ATOM   1634  CA  PHE C 106      65.424  80.834  56.539  1.00  0.00      CB   C  
ATOM   1635  HA  PHE C 106      65.029  79.895  56.901  1.00  0.00      CB   H  
ATOM   1636  CB  PHE C 106      66.257  80.564  55.245  1.00  0.00      CB   C  
ATOM   1637  HB1 PHE C 106      66.627  81.511  54.803  1.00  0.00      CB   H  
ATOM   1638  HB2 PHE C 106      65.614  80.064  54.489  1.00  0.00      CB   H  
ATOM   1639  CG  PHE C 106      67.433  79.649  55.503  1.00  0.00      CB   C  
ATOM   1640  CD1 PHE C 106      67.207  78.302  55.814  1.00  0.00      CB   C  
ATOM   1641  HD1 PHE C 106      66.188  77.937  55.838  1.00  0.00      CB   H  
ATOM   1642  CE1 PHE C 106      68.274  77.443  56.106  1.00  0.00      CB   C  
ATOM   1643  HE1 PHE C 106      68.088  76.412  56.376  1.00  0.00      CB   H  
ATOM   1644  CZ  PHE C 106      69.587  77.929  56.067  1.00  0.00      CB   C  
ATOM   1645  HZ  PHE C 106      70.411  77.271  56.303  1.00  0.00      CB   H  
ATOM   1646  CD2 PHE C 106      68.755  80.124  55.460  1.00  0.00      CB   C  
ATOM   1647  HD2 PHE C 106      68.941  81.164  55.226  1.00  0.00      CB   H  
ATOM   1648  CE2 PHE C 106      69.830  79.270  55.737  1.00  0.00      CB   C  
ATOM   1649  HE2 PHE C 106      70.842  79.654  55.711  1.00  0.00      CB   H  
ATOM   1650  C   PHE C 106      66.287  81.395  57.665  1.00  0.00      CB   C  
ATOM   1651  O   PHE C 106      66.601  80.716  58.639  1.00  0.00      CB   O  
ATOM   1652  N   LEU C 107      66.603  82.701  57.583  1.00  0.00      CB   N  
ATOM   1653  HN  LEU C 107      66.368  83.199  56.745  1.00  0.00      CB   H  
ATOM   1654  CA  LEU C 107      67.298  83.462  58.602  1.00  0.00      CB   C  
ATOM   1655  HA  LEU C 107      68.231  82.959  58.798  1.00  0.00      CB   H  
ATOM   1656  CB  LEU C 107      67.644  84.881  58.099  1.00  0.00      CB   C  
ATOM   1657  HB1 LEU C 107      68.051  85.502  58.927  1.00  0.00      CB   H  
ATOM   1658  HB2 LEU C 107      66.711  85.355  57.745  1.00  0.00      CB   H  
ATOM   1659  CG  LEU C 107      68.681  84.910  56.956  1.00  0.00      CB   C  
ATOM   1660  HG  LEU C 107      68.394  84.165  56.176  1.00  0.00      CB   H  
ATOM   1661  CD1 LEU C 107      68.696  86.288  56.283  1.00  0.00      CB   C  
ATOM   1662 1HD1 LEU C 107      69.417  86.297  55.439  1.00  0.00      CB   H  
ATOM   1663 2HD1 LEU C 107      67.694  86.552  55.892  1.00  0.00      CB   H  
ATOM   1664 3HD1 LEU C 107      69.010  87.068  57.006  1.00  0.00      CB   H  
ATOM   1665  CD2 LEU C 107      70.088  84.547  57.461  1.00  0.00      CB   C  
ATOM   1666 1HD2 LEU C 107      70.836  84.642  56.643  1.00  0.00      CB   H  
ATOM   1667 2HD2 LEU C 107      70.394  85.222  58.283  1.00  0.00      CB   H  
ATOM   1668 3HD2 LEU C 107      70.116  83.502  57.835  1.00  0.00      CB   H  
ATOM   1669  C   LEU C 107      66.582  83.515  59.945  1.00  0.00      CB   C  
ATOM   1670  O   LEU C 107      67.214  83.409  60.987  1.00  0.00      CB   O  
ATOM   1671  N   LEU C 108      65.241  83.638  59.969  1.00  0.00      CB   N  
ATOM   1672  HN  LEU C 108      64.739  83.847  59.124  1.00  0.00      CB   H  
ATOM   1673  CA  LEU C 108      64.446  83.472  61.182  1.00  0.00      CB   C  
ATOM   1674  HA  LEU C 108      64.789  84.192  61.913  1.00  0.00      CB   H  
ATOM   1675  CB  LEU C 108      62.945  83.732  60.862  1.00  0.00      CB   C  
ATOM   1676  HB1 LEU C 108      62.672  83.130  59.967  1.00  0.00      CB   H  
ATOM   1677  HB2 LEU C 108      62.824  84.800  60.579  1.00  0.00      CB   H  
ATOM   1678  CG  LEU C 108      61.922  83.397  61.973  1.00  0.00      CB   C  
ATOM   1679  HG  LEU C 108      62.015  82.319  62.246  1.00  0.00      CB   H  
ATOM   1680  CD1 LEU C 108      62.152  84.236  63.230  1.00  0.00      CB   C  
ATOM   1681 1HD1 LEU C 108      61.406  83.981  64.011  1.00  0.00      CB   H  
ATOM   1682 2HD1 LEU C 108      63.165  84.059  63.651  1.00  0.00      CB   H  
ATOM   1683 3HD1 LEU C 108      62.053  85.319  63.004  1.00  0.00      CB   H  
ATOM   1684  CD2 LEU C 108      60.483  83.595  61.480  1.00  0.00      CB   C  
ATOM   1685 1HD2 LEU C 108      59.765  83.289  62.269  1.00  0.00      CB   H  
ATOM   1686 2HD2 LEU C 108      60.297  84.661  61.248  1.00  0.00      CB   H  
ATOM   1687 3HD2 LEU C 108      60.294  82.991  60.569  1.00  0.00      CB   H  
ATOM   1688  C   LEU C 108      64.604  82.093  61.819  1.00  0.00      CB   C  
ATOM   1689  O   LEU C 108      64.837  81.972  63.024  1.00  0.00      CB   O  
ATOM   1690  N   LYS C 109      64.511  81.010  61.026  1.00  0.00      CB   N  
ATOM   1691  HN  LYS C 109      64.300  81.109  60.051  1.00  0.00      CB   H  
ATOM   1692  CA  LYS C 109      64.719  79.661  61.519  1.00  0.00      CB   C  
ATOM   1693  HA  LYS C 109      64.089  79.529  62.388  1.00  0.00      CB   H  
ATOM   1694  CB  LYS C 109      64.274  78.619  60.457  1.00  0.00      CB   C  
ATOM   1695  HB1 LYS C 109      64.535  77.595  60.813  1.00  0.00      CB   H  
ATOM   1696  HB2 LYS C 109      64.832  78.801  59.513  1.00  0.00      CB   H  
ATOM   1697  CG  LYS C 109      62.762  78.643  60.175  1.00  0.00      CB   C  
ATOM   1698  HG1 LYS C 109      62.462  79.681  59.911  1.00  0.00      CB   H  
ATOM   1699  HG2 LYS C 109      62.205  78.354  61.095  1.00  0.00      CB   H  
ATOM   1700  CD  LYS C 109      62.375  77.712  59.013  1.00  0.00      CB   C  
ATOM   1701  HD1 LYS C 109      62.510  76.652  59.335  1.00  0.00      CB   H  
ATOM   1702  HD2 LYS C 109      63.076  77.916  58.171  1.00  0.00      CB   H  
ATOM   1703  CE  LYS C 109      60.937  77.920  58.501  1.00  0.00      CB   C  
ATOM   1704  HE1 LYS C 109      60.820  78.952  58.107  1.00  0.00      CB   H  
ATOM   1705  HE2 LYS C 109      60.204  77.749  59.316  1.00  0.00      CB   H  
ATOM   1706  NZ  LYS C 109      60.641  76.986  57.409  1.00  0.00      CB   N1+
ATOM   1707  HZ1 LYS C 109      60.636  75.993  57.756  1.00  0.00      CB   H  
ATOM   1708  HZ2 LYS C 109      59.713  77.193  56.971  1.00  0.00      CB   H  
ATOM   1709  HZ3 LYS C 109      61.390  77.049  56.660  1.00  0.00      CB   H  
ATOM   1710  C   LYS C 109      66.135  79.355  61.993  1.00  0.00      CB   C  
ATOM   1711  O   LYS C 109      66.345  78.929  63.127  1.00  0.00      CB   O  
ATOM   1712  N   ILE C 110      67.166  79.636  61.168  1.00  0.00      CB   N  
ATOM   1713  HN  ILE C 110      66.996  79.999  60.241  1.00  0.00      CB   H  
ATOM   1714  CA  ILE C 110      68.545  79.315  61.522  1.00  0.00      CB   C  
ATOM   1715  HA  ILE C 110      68.518  78.367  62.041  1.00  0.00      CB   H  
ATOM   1716  CB  ILE C 110      69.442  79.145  60.289  1.00  0.00      CB   C  
ATOM   1717  HB  ILE C 110      68.856  78.567  59.536  1.00  0.00      CB   H  
ATOM   1718  CG2 ILE C 110      69.810  80.504  59.655  1.00  0.00      CB   C  
ATOM   1719 1HG2 ILE C 110      70.307  80.336  58.675  1.00  0.00      CB   H  
ATOM   1720 2HG2 ILE C 110      68.903  81.107  59.475  1.00  0.00      CB   H  
ATOM   1721 3HG2 ILE C 110      70.502  81.079  60.303  1.00  0.00      CB   H  
ATOM   1722  CG1 ILE C 110      70.726  78.325  60.577  1.00  0.00      CB   C  
ATOM   1723 1HG1 ILE C 110      71.329  78.820  61.370  1.00  0.00      CB   H  
ATOM   1724 2HG1 ILE C 110      71.344  78.336  59.647  1.00  0.00      CB   H  
ATOM   1725  CD  ILE C 110      70.450  76.868  60.964  1.00  0.00      CB   C  
ATOM   1726  HD1 ILE C 110      71.399  76.296  61.041  1.00  0.00      CB   H  
ATOM   1727  HD2 ILE C 110      69.941  76.810  61.946  1.00  0.00      CB   H  
ATOM   1728  HD3 ILE C 110      69.801  76.376  60.209  1.00  0.00      CB   H  
ATOM   1729  C   ILE C 110      69.107  80.326  62.513  1.00  0.00      CB   C  
ATOM   1730  O   ILE C 110      69.981  80.021  63.324  1.00  0.00      CB   O  
ATOM   1731  N   GLY C 111      68.551  81.554  62.534  1.00  0.00      CB   N  
ATOM   1732  HN  GLY C 111      67.907  81.819  61.815  1.00  0.00      CB   H  
ATOM   1733  CA  GLY C 111      68.804  82.574  63.549  1.00  0.00      CB   C  
ATOM   1734  HA1 GLY C 111      68.323  83.486  63.233  1.00  0.00      CB   H  
ATOM   1735  HA2 GLY C 111      69.875  82.691  63.664  1.00  0.00      CB   H  
ATOM   1736  C   GLY C 111      68.215  82.209  64.878  1.00  0.00      CB   C  
ATOM   1737  O   GLY C 111      68.823  82.436  65.916  1.00  0.00      CB   O  
ATOM   1738  N   SER C 112      67.017  81.595  64.907  1.00  0.00      CB   N  
ATOM   1739  HN  SER C 112      66.487  81.500  64.059  1.00  0.00      CB   H  
ATOM   1740  CA  SER C 112      66.453  80.992  66.115  1.00  0.00      CB   C  
ATOM   1741  HA  SER C 112      66.438  81.758  66.875  1.00  0.00      CB   H  
ATOM   1742  CB  SER C 112      65.000  80.481  65.936  1.00  0.00      CB   C  
ATOM   1743  HB1 SER C 112      64.638  80.012  66.883  1.00  0.00      CB   H  
ATOM   1744  HB2 SER C 112      64.960  79.721  65.130  1.00  0.00      CB   H  
ATOM   1745  OG  SER C 112      64.122  81.557  65.617  1.00  0.00      CB   O  
ATOM   1746  HG  SER C 112      64.326  81.820  64.694  1.00  0.00      CB   H  
ATOM   1747  C   SER C 112      67.294  79.855  66.682  1.00  0.00      CB   C  
ATOM   1748  O   SER C 112      67.534  79.783  67.886  1.00  0.00      CB   O  
ATOM   1749  N   VAL C 113      67.806  78.955  65.814  1.00  0.00      CB   N  
ATOM   1750  HN  VAL C 113      67.533  78.977  64.848  1.00  0.00      CB   H  
ATOM   1751  CA  VAL C 113      68.771  77.920  66.177  1.00  0.00      CB   C  
ATOM   1752  HA  VAL C 113      68.358  77.347  66.988  1.00  0.00      CB   H  
ATOM   1753  CB  VAL C 113      68.990  76.948  65.021  1.00  0.00      CB   C  
ATOM   1754  HB  VAL C 113      69.294  77.516  64.112  1.00  0.00      CB   H  
ATOM   1755  CG1 VAL C 113      70.076  75.904  65.354  1.00  0.00      CB   C  
ATOM   1756 1HG1 VAL C 113      70.134  75.138  64.551  1.00  0.00      CB   H  
ATOM   1757 2HG1 VAL C 113      71.080  76.362  65.449  1.00  0.00      CB   H  
ATOM   1758 3HG1 VAL C 113      69.829  75.382  66.304  1.00  0.00      CB   H  
ATOM   1759  CG2 VAL C 113      67.649  76.236  64.747  1.00  0.00      CB   C  
ATOM   1760 1HG2 VAL C 113      67.741  75.557  63.877  1.00  0.00      CB   H  
ATOM   1761 2HG2 VAL C 113      67.349  75.629  65.627  1.00  0.00      CB   H  
ATOM   1762 3HG2 VAL C 113      66.839  76.952  64.523  1.00  0.00      CB   H  
ATOM   1763  C   VAL C 113      70.099  78.493  66.682  1.00  0.00      CB   C  
ATOM   1764  O   VAL C 113      70.659  78.077  67.694  1.00  0.00      CB   O  
ATOM   1765  N   THR C 114      70.623  79.522  65.995  1.00  0.00      CB   N  
ATOM   1766  HN  THR C 114      70.185  79.794  65.138  1.00  0.00      CB   H  
ATOM   1767  CA  THR C 114      71.820  80.268  66.401  1.00  0.00      CB   C  
ATOM   1768  HA  THR C 114      72.626  79.558  66.524  1.00  0.00      CB   H  
ATOM   1769  CB  THR C 114      72.237  81.277  65.331  1.00  0.00      CB   C  
ATOM   1770  HB  THR C 114      71.420  82.012  65.160  1.00  0.00      CB   H  
ATOM   1771  OG1 THR C 114      72.510  80.613  64.105  1.00  0.00      CB   O  
ATOM   1772  HG1 THR C 114      71.642  80.322  63.769  1.00  0.00      CB   H  
ATOM   1773  CG2 THR C 114      73.526  82.018  65.689  1.00  0.00      CB   C  
ATOM   1774 1HG2 THR C 114      73.777  82.740  64.890  1.00  0.00      CB   H  
ATOM   1775 2HG2 THR C 114      73.444  82.586  66.643  1.00  0.00      CB   H  
ATOM   1776 3HG2 THR C 114      74.357  81.295  65.787  1.00  0.00      CB   H  
ATOM   1777  C   THR C 114      71.642  80.960  67.747  1.00  0.00      CB   C  
ATOM   1778  O   THR C 114      72.504  80.898  68.621  1.00  0.00      CB   O  
ATOM   1779  N   MET C 115      70.470  81.598  67.965  1.00  0.00      CB   N  
ATOM   1780  HN  MET C 115      69.821  81.712  67.207  1.00  0.00      CB   H  
ATOM   1781  CA  MET C 115      70.072  82.220  69.218  1.00  0.00      CB   C  
ATOM   1782  HA  MET C 115      70.821  82.950  69.491  1.00  0.00      CB   H  
ATOM   1783  CB  MET C 115      68.699  82.930  69.029  1.00  0.00      CB   C  
ATOM   1784  HB1 MET C 115      68.023  82.210  68.523  1.00  0.00      CB   H  
ATOM   1785  HB2 MET C 115      68.837  83.778  68.330  1.00  0.00      CB   H  
ATOM   1786  CG  MET C 115      67.997  83.436  70.309  1.00  0.00      CB   C  
ATOM   1787  HG1 MET C 115      68.664  84.183  70.797  1.00  0.00      CB   H  
ATOM   1788  HG2 MET C 115      67.849  82.607  71.038  1.00  0.00      CB   H  
ATOM   1789  SD  MET C 115      66.377  84.193  69.963  1.00  0.00      CB   S  
ATOM   1790  CE  MET C 115      65.452  82.638  69.771  1.00  0.00      CB   C  
ATOM   1791  HE1 MET C 115      64.396  82.841  69.488  1.00  0.00      CB   H  
ATOM   1792  HE2 MET C 115      65.895  81.980  69.000  1.00  0.00      CB   H  
ATOM   1793  HE3 MET C 115      65.432  82.075  70.727  1.00  0.00      CB   H  
ATOM   1794  C   MET C 115      69.977  81.261  70.373  1.00  0.00      CB   C  
ATOM   1795  O   MET C 115      70.500  81.510  71.454  1.00  0.00      CB   O  
ATOM   1796  N   THR C 116      69.324  80.112  70.159  1.00  0.00      CB   N  
ATOM   1797  HN  THR C 116      68.897  79.948  69.271  1.00  0.00      CB   H  
ATOM   1798  CA  THR C 116      69.243  79.034  71.132  1.00  0.00      CB   C  
ATOM   1799  HA  THR C 116      68.908  79.467  72.064  1.00  0.00      CB   H  
ATOM   1800  CB  THR C 116      68.237  77.955  70.782  1.00  0.00      CB   C  
ATOM   1801  HB  THR C 116      68.379  77.041  71.403  1.00  0.00      CB   H  
ATOM   1802  OG1 THR C 116      68.270  77.613  69.412  1.00  0.00      CB   O  
ATOM   1803  HG1 THR C 116      67.918  78.379  68.937  1.00  0.00      CB   H  
ATOM   1804  CG2 THR C 116      66.832  78.497  71.032  1.00  0.00      CB   C  
ATOM   1805 1HG2 THR C 116      66.090  77.739  70.710  1.00  0.00      CB   H  
ATOM   1806 2HG2 THR C 116      66.685  78.706  72.109  1.00  0.00      CB   H  
ATOM   1807 3HG2 THR C 116      66.645  79.433  70.463  1.00  0.00      CB   H  
ATOM   1808  C   THR C 116      70.577  78.409  71.465  1.00  0.00      CB   C  
ATOM   1809  O   THR C 116      70.889  78.212  72.631  1.00  0.00      CB   O  
ATOM   1810  N   PHE C 117      71.444  78.138  70.469  1.00  0.00      CB   N  
ATOM   1811  HN  PHE C 117      71.151  78.206  69.511  1.00  0.00      CB   H  
ATOM   1812  CA  PHE C 117      72.813  77.720  70.714  1.00  0.00      CB   C  
ATOM   1813  HA  PHE C 117      72.761  76.845  71.351  1.00  0.00      CB   H  
ATOM   1814  CB  PHE C 117      73.508  77.313  69.380  1.00  0.00      CB   C  
ATOM   1815  HB1 PHE C 117      73.415  78.153  68.660  1.00  0.00      CB   H  
ATOM   1816  HB2 PHE C 117      72.995  76.429  68.948  1.00  0.00      CB   H  
ATOM   1817  CG  PHE C 117      74.965  76.963  69.559  1.00  0.00      CB   C  
ATOM   1818  CD1 PHE C 117      75.341  75.928  70.436  1.00  0.00      CB   C  
ATOM   1819  HD1 PHE C 117      74.579  75.354  70.943  1.00  0.00      CB   H  
ATOM   1820  CE1 PHE C 117      76.691  75.629  70.651  1.00  0.00      CB   C  
ATOM   1821  HE1 PHE C 117      76.963  74.836  71.330  1.00  0.00      CB   H  
ATOM   1822  CZ  PHE C 117      77.677  76.358  69.973  1.00  0.00      CB   C  
ATOM   1823  HZ  PHE C 117      78.718  76.136  70.132  1.00  0.00      CB   H  
ATOM   1824  CD2 PHE C 117      75.966  77.682  68.891  1.00  0.00      CB   C  
ATOM   1825  HD2 PHE C 117      75.681  78.483  68.227  1.00  0.00      CB   H  
ATOM   1826  CE2 PHE C 117      77.317  77.388  69.093  1.00  0.00      CB   C  
ATOM   1827  HE2 PHE C 117      78.078  77.949  68.568  1.00  0.00      CB   H  
ATOM   1828  C   PHE C 117      73.625  78.752  71.502  1.00  0.00      CB   C  
ATOM   1829  O   PHE C 117      74.319  78.426  72.463  1.00  0.00      CB   O  
ATOM   1830  N   THR C 118      73.496  80.050  71.152  1.00  0.00      CB   N  
ATOM   1831  HN  THR C 118      72.954  80.280  70.340  1.00  0.00      CB   H  
ATOM   1832  CA  THR C 118      74.102  81.152  71.911  1.00  0.00      CB   C  
ATOM   1833  HA  THR C 118      75.166  80.979  71.946  1.00  0.00      CB   H  
ATOM   1834  CB  THR C 118      73.866  82.535  71.308  1.00  0.00      CB   C  
ATOM   1835  HB  THR C 118      72.790  82.812  71.359  1.00  0.00      CB   H  
ATOM   1836  OG1 THR C 118      74.259  82.576  69.946  1.00  0.00      CB   O  
ATOM   1837  HG1 THR C 118      73.616  82.048  69.444  1.00  0.00      CB   H  
ATOM   1838  CG2 THR C 118      74.718  83.598  72.024  1.00  0.00      CB   C  
ATOM   1839 1HG2 THR C 118      74.604  84.578  71.515  1.00  0.00      CB   H  
ATOM   1840 2HG2 THR C 118      74.410  83.718  73.082  1.00  0.00      CB   H  
ATOM   1841 3HG2 THR C 118      75.790  83.308  71.997  1.00  0.00      CB   H  
ATOM   1842  C   THR C 118      73.598  81.181  73.341  1.00  0.00      CB   C  
ATOM   1843  O   THR C 118      74.372  81.319  74.288  1.00  0.00      CB   O  
ATOM   1844  N   ALA C 119      72.278  80.980  73.536  1.00  0.00      CB   N  
ATOM   1845  HN  ALA C 119      71.657  80.944  72.747  1.00  0.00      CB   H  
ATOM   1846  CA  ALA C 119      71.655  80.813  74.825  1.00  0.00      CB   C  
ATOM   1847  HA  ALA C 119      71.901  81.690  75.392  1.00  0.00      CB   H  
ATOM   1848  CB  ALA C 119      70.125  80.759  74.696  1.00  0.00      CB   C  
ATOM   1849  HB1 ALA C 119      69.657  80.752  75.698  1.00  0.00      CB   H  
ATOM   1850  HB2 ALA C 119      69.758  81.652  74.143  1.00  0.00      CB   H  
ATOM   1851  HB3 ALA C 119      69.802  79.848  74.152  1.00  0.00      CB   H  
ATOM   1852  C   ALA C 119      72.185  79.624  75.619  1.00  0.00      CB   C  
ATOM   1853  O   ALA C 119      72.457  79.744  76.812  1.00  0.00      CB   O  
ATOM   1854  N   SER C 120      72.398  78.454  74.981  1.00  0.00      CB   N  
ATOM   1855  HN  SER C 120      72.042  78.310  74.050  1.00  0.00      CB   H  
ATOM   1856  CA  SER C 120      73.063  77.306  75.581  1.00  0.00      CB   C  
ATOM   1857  HA  SER C 120      72.495  77.028  76.459  1.00  0.00      CB   H  
ATOM   1858  CB  SER C 120      73.106  76.086  74.615  1.00  0.00      CB   C  
ATOM   1859  HB1 SER C 120      73.598  75.225  75.116  1.00  0.00      CB   H  
ATOM   1860  HB2 SER C 120      73.680  76.337  73.698  1.00  0.00      CB   H  
ATOM   1861  OG  SER C 120      71.784  75.716  74.240  1.00  0.00      CB   O  
ATOM   1862  HG  SER C 120      71.784  74.798  73.938  1.00  0.00      CB   H  
ATOM   1863  C   SER C 120      74.486  77.592  76.034  1.00  0.00      CB   C  
ATOM   1864  O   SER C 120      74.858  77.304  77.172  1.00  0.00      CB   O  
ATOM   1865  N   VAL C 121      75.312  78.235  75.177  1.00  0.00      CB   N  
ATOM   1866  HN  VAL C 121      74.988  78.449  74.249  1.00  0.00      CB   H  
ATOM   1867  CA  VAL C 121      76.668  78.663  75.505  1.00  0.00      CB   C  
ATOM   1868  HA  VAL C 121      77.198  77.794  75.873  1.00  0.00      CB   H  
ATOM   1869  CB  VAL C 121      77.398  79.201  74.268  1.00  0.00      CB   C  
ATOM   1870  HB  VAL C 121      76.801  80.020  73.806  1.00  0.00      CB   H  
ATOM   1871  CG1 VAL C 121      78.797  79.742  74.623  1.00  0.00      CB   C  
ATOM   1872 1HG1 VAL C 121      79.341  80.020  73.696  1.00  0.00      CB   H  
ATOM   1873 2HG1 VAL C 121      78.756  80.649  75.261  1.00  0.00      CB   H  
ATOM   1874 3HG1 VAL C 121      79.396  78.962  75.145  1.00  0.00      CB   H  
ATOM   1875  CG2 VAL C 121      77.541  78.060  73.241  1.00  0.00      CB   C  
ATOM   1876 1HG2 VAL C 121      76.561  77.700  72.880  1.00  0.00      CB   H  
ATOM   1877 2HG2 VAL C 121      78.120  78.401  72.357  1.00  0.00      CB   H  
ATOM   1878 3HG2 VAL C 121      78.073  77.203  73.696  1.00  0.00      CB   H  
ATOM   1879  C   VAL C 121      76.702  79.688  76.637  1.00  0.00      CB   C  
ATOM   1880  O   VAL C 121      77.462  79.570  77.597  1.00  0.00      CB   O  
ATOM   1881  N   GLY C 122      75.812  80.701  76.581  1.00  0.00      CB   N  
ATOM   1882  HN  GLY C 122      75.224  80.797  75.768  1.00  0.00      CB   H  
ATOM   1883  CA  GLY C 122      75.659  81.720  77.614  1.00  0.00      CB   C  
ATOM   1884  HA1 GLY C 122      74.929  82.428  77.260  1.00  0.00      CB   H  
ATOM   1885  HA2 GLY C 122      76.625  82.177  77.802  1.00  0.00      CB   H  
ATOM   1886  C   GLY C 122      75.158  81.170  78.923  1.00  0.00      CB   C  
ATOM   1887  O   GLY C 122      75.591  81.574  79.998  1.00  0.00      CB   O  
ATOM   1888  N   SER C 123      74.241  80.191  78.877  1.00  0.00      CB   N  
ATOM   1889  HN  SER C 123      73.839  79.934  77.993  1.00  0.00      CB   H  
ATOM   1890  CA  SER C 123      73.788  79.444  80.039  1.00  0.00      CB   C  
ATOM   1891  HA  SER C 123      73.395  80.153  80.753  1.00  0.00      CB   H  
ATOM   1892  CB  SER C 123      72.654  78.429  79.693  1.00  0.00      CB   C  
ATOM   1893  HB1 SER C 123      72.364  77.846  80.594  1.00  0.00      CB   H  
ATOM   1894  HB2 SER C 123      72.997  77.711  78.916  1.00  0.00      CB   H  
ATOM   1895  OG  SER C 123      71.484  79.103  79.228  1.00  0.00      CB   O  
ATOM   1896  HG  SER C 123      71.710  79.409  78.325  1.00  0.00      CB   H  
ATOM   1897  C   SER C 123      74.922  78.697  80.730  1.00  0.00      CB   C  
ATOM   1898  O   SER C 123      75.081  78.792  81.946  1.00  0.00      CB   O  
ATOM   1899  N   LEU C 124      75.794  77.993  79.973  1.00  0.00      CB   N  
ATOM   1900  HN  LEU C 124      75.646  77.886  78.985  1.00  0.00      CB   H  
ATOM   1901  CA  LEU C 124      76.994  77.376  80.531  1.00  0.00      CB   C  
ATOM   1902  HA  LEU C 124      76.672  76.755  81.356  1.00  0.00      CB   H  
ATOM   1903  CB  LEU C 124      77.782  76.490  79.527  1.00  0.00      CB   C  
ATOM   1904  HB1 LEU C 124      78.671  76.080  80.062  1.00  0.00      CB   H  
ATOM   1905  HB2 LEU C 124      78.157  77.126  78.689  1.00  0.00      CB   H  
ATOM   1906  CG  LEU C 124      77.048  75.280  78.910  1.00  0.00      CB   C  
ATOM   1907  HG  LEU C 124      76.521  75.636  77.994  1.00  0.00      CB   H  
ATOM   1908  CD1 LEU C 124      78.068  74.205  78.494  1.00  0.00      CB   C  
ATOM   1909 1HD1 LEU C 124      77.552  73.375  77.962  1.00  0.00      CB   H  
ATOM   1910 2HD1 LEU C 124      78.835  74.636  77.819  1.00  0.00      CB   H  
ATOM   1911 3HD1 LEU C 124      78.565  73.781  79.394  1.00  0.00      CB   H  
ATOM   1912  CD2 LEU C 124      75.990  74.640  79.815  1.00  0.00      CB   C  
ATOM   1913 1HD2 LEU C 124      75.548  73.755  79.307  1.00  0.00      CB   H  
ATOM   1914 2HD2 LEU C 124      76.438  74.302  80.773  1.00  0.00      CB   H  
ATOM   1915 3HD2 LEU C 124      75.166  75.349  80.021  1.00  0.00      CB   H  
ATOM   1916  C   LEU C 124      77.969  78.383  81.132  1.00  0.00      CB   C  
ATOM   1917  O   LEU C 124      78.519  78.171  82.215  1.00  0.00      CB   O  
ATOM   1918  N   LEU C 125      78.189  79.519  80.441  1.00  0.00      CB   N  
ATOM   1919  HN  LEU C 125      77.768  79.638  79.539  1.00  0.00      CB   H  
ATOM   1920  CA  LEU C 125      79.028  80.611  80.905  1.00  0.00      CB   C  
ATOM   1921  HA  LEU C 125      80.022  80.221  81.068  1.00  0.00      CB   H  
ATOM   1922  CB  LEU C 125      79.067  81.716  79.820  1.00  0.00      CB   C  
ATOM   1923  HB1 LEU C 125      78.034  82.099  79.679  1.00  0.00      CB   H  
ATOM   1924  HB2 LEU C 125      79.371  81.272  78.847  1.00  0.00      CB   H  
ATOM   1925  CG  LEU C 125      79.990  82.921  80.114  1.00  0.00      CB   C  
ATOM   1926  HG  LEU C 125      79.854  83.268  81.165  1.00  0.00      CB   H  
ATOM   1927  CD1 LEU C 125      81.468  82.554  79.922  1.00  0.00      CB   C  
ATOM   1928 1HD1 LEU C 125      82.107  83.443  80.107  1.00  0.00      CB   H  
ATOM   1929 2HD1 LEU C 125      81.767  81.750  80.625  1.00  0.00      CB   H  
ATOM   1930 3HD1 LEU C 125      81.651  82.205  78.882  1.00  0.00      CB   H  
ATOM   1931  CD2 LEU C 125      79.586  84.104  79.222  1.00  0.00      CB   C  
ATOM   1932 1HD2 LEU C 125      80.298  84.943  79.341  1.00  0.00      CB   H  
ATOM   1933 2HD2 LEU C 125      79.572  83.800  78.158  1.00  0.00      CB   H  
ATOM   1934 3HD2 LEU C 125      78.570  84.461  79.489  1.00  0.00      CB   H  
ATOM   1935  C   LEU C 125      78.563  81.209  82.226  1.00  0.00      CB   C  
ATOM   1936  O   LEU C 125      79.356  81.387  83.149  1.00  0.00      CB   O  
ATOM   1937  N   LEU C 126      77.249  81.486  82.360  1.00  0.00      CB   N  
ATOM   1938  HN  LEU C 126      76.631  81.376  81.572  1.00  0.00      CB   H  
ATOM   1939  CA  LEU C 126      76.636  81.980  83.581  1.00  0.00      CB   C  
ATOM   1940  HA  LEU C 126      77.168  82.874  83.867  1.00  0.00      CB   H  
ATOM   1941  CB  LEU C 126      75.160  82.382  83.339  1.00  0.00      CB   C  
ATOM   1942  HB1 LEU C 126      74.634  82.550  84.306  1.00  0.00      CB   H  
ATOM   1943  HB2 LEU C 126      74.652  81.544  82.811  1.00  0.00      CB   H  
ATOM   1944  CG  LEU C 126      75.014  83.678  82.501  1.00  0.00      CB   C  
ATOM   1945  HG  LEU C 126      75.689  83.600  81.611  1.00  0.00      CB   H  
ATOM   1946  CD1 LEU C 126      73.584  83.843  81.971  1.00  0.00      CB   C  
ATOM   1947 1HD1 LEU C 126      73.487  84.791  81.395  1.00  0.00      CB   H  
ATOM   1948 2HD1 LEU C 126      73.335  82.993  81.305  1.00  0.00      CB   H  
ATOM   1949 3HD1 LEU C 126      72.858  83.878  82.808  1.00  0.00      CB   H  
ATOM   1950  CD2 LEU C 126      75.428  84.937  83.285  1.00  0.00      CB   C  
ATOM   1951 1HD2 LEU C 126      75.274  85.845  82.668  1.00  0.00      CB   H  
ATOM   1952 2HD2 LEU C 126      74.822  85.029  84.211  1.00  0.00      CB   H  
ATOM   1953 3HD2 LEU C 126      76.499  84.897  83.573  1.00  0.00      CB   H  
ATOM   1954  C   LEU C 126      76.780  81.028  84.763  1.00  0.00      CB   C  
ATOM   1955  O   LEU C 126      77.136  81.442  85.866  1.00  0.00      CB   O  
ATOM   1956  N   THR C 127      76.570  79.714  84.552  1.00  0.00      CB   N  
ATOM   1957  HN  THR C 127      76.206  79.405  83.671  1.00  0.00      CB   H  
ATOM   1958  CA  THR C 127      76.890  78.685  85.544  1.00  0.00      CB   C  
ATOM   1959  HA  THR C 127      76.406  78.977  86.464  1.00  0.00      CB   H  
ATOM   1960  CB  THR C 127      76.332  77.320  85.159  1.00  0.00      CB   C  
ATOM   1961  HB  THR C 127      76.447  77.155  84.061  1.00  0.00      CB   H  
ATOM   1962  OG1 THR C 127      74.965  77.322  85.516  1.00  0.00      CB   O  
ATOM   1963  HG1 THR C 127      74.508  76.742  84.894  1.00  0.00      CB   H  
ATOM   1964  CG2 THR C 127      76.943  76.139  85.932  1.00  0.00      CB   C  
ATOM   1965 1HG2 THR C 127      76.855  76.318  87.027  1.00  0.00      CB   H  
ATOM   1966 2HG2 THR C 127      76.403  75.197  85.690  1.00  0.00      CB   H  
ATOM   1967 3HG2 THR C 127      78.008  75.989  85.673  1.00  0.00      CB   H  
ATOM   1968  C   THR C 127      78.356  78.577  85.911  1.00  0.00      CB   C  
ATOM   1969  O   THR C 127      78.729  78.447  87.077  1.00  0.00      CB   O  
ATOM   1970  N   ALA C 128      79.259  78.655  84.921  1.00  0.00      CB   N  
ATOM   1971  HN  ALA C 128      78.968  78.722  83.960  1.00  0.00      CB   H  
ATOM   1972  CA  ALA C 128      80.684  78.675  85.168  1.00  0.00      CB   C  
ATOM   1973  HA  ALA C 128      80.935  77.775  85.716  1.00  0.00      CB   H  
ATOM   1974  CB  ALA C 128      81.429  78.647  83.817  1.00  0.00      CB   C  
ATOM   1975  HB1 ALA C 128      82.524  78.535  83.962  1.00  0.00      CB   H  
ATOM   1976  HB2 ALA C 128      81.074  77.786  83.212  1.00  0.00      CB   H  
ATOM   1977  HB3 ALA C 128      81.238  79.579  83.247  1.00  0.00      CB   H  
ATOM   1978  C   ALA C 128      81.143  79.855  86.022  1.00  0.00      CB   C  
ATOM   1979  O   ALA C 128      81.880  79.674  86.994  1.00  0.00      CB   O  
ATOM   1980  N   VAL C 129      80.666  81.088  85.727  1.00  0.00      CB   N  
ATOM   1981  HN  VAL C 129      80.099  81.236  84.907  1.00  0.00      CB   H  
ATOM   1982  CA  VAL C 129      80.903  82.237  86.589  1.00  0.00      CB   C  
ATOM   1983  HA  VAL C 129      81.962  82.213  86.810  1.00  0.00      CB   H  
ATOM   1984  CB  VAL C 129      80.707  83.616  85.954  1.00  0.00      CB   C  
ATOM   1985  HB  VAL C 129      81.021  84.400  86.686  1.00  0.00      CB   H  
ATOM   1986  CG1 VAL C 129      81.631  83.739  84.723  1.00  0.00      CB   C  
ATOM   1987 1HG1 VAL C 129      81.567  84.763  84.303  1.00  0.00      CB   H  
ATOM   1988 2HG1 VAL C 129      82.692  83.533  85.002  1.00  0.00      CB   H  
ATOM   1989 3HG1 VAL C 129      81.328  83.023  83.933  1.00  0.00      CB   H  
ATOM   1990  CG2 VAL C 129      79.244  83.877  85.573  1.00  0.00      CB   C  
ATOM   1991 1HG2 VAL C 129      79.133  84.889  85.123  1.00  0.00      CB   H  
ATOM   1992 2HG2 VAL C 129      78.917  83.130  84.826  1.00  0.00      CB   H  
ATOM   1993 3HG2 VAL C 129      78.573  83.820  86.454  1.00  0.00      CB   H  
ATOM   1994  C   VAL C 129      80.228  82.139  87.954  1.00  0.00      CB   C  
ATOM   1995  O   VAL C 129      80.834  82.525  88.949  1.00  0.00      CB   O  
ATOM   1996  N   ASP C 130      79.002  81.584  88.066  1.00  0.00      CB   N  
ATOM   1997  HN  ASP C 130      78.484  81.331  87.244  1.00  0.00      CB   H  
ATOM   1998  CA  ASP C 130      78.316  81.319  89.329  1.00  0.00      CB   C  
ATOM   1999  HA  ASP C 130      78.209  82.257  89.855  1.00  0.00      CB   H  
ATOM   2000  CB  ASP C 130      76.889  80.755  88.992  1.00  0.00      CB   C  
ATOM   2001  HB1 ASP C 130      77.007  80.070  88.132  1.00  0.00      CB   H  
ATOM   2002  HB2 ASP C 130      76.238  81.584  88.661  1.00  0.00      CB   H  
ATOM   2003  CG  ASP C 130      76.162  79.968  90.073  1.00  0.00      CB   C  
ATOM   2004  OD1 ASP C 130      75.767  80.554  91.110  1.00  0.00      CB   O  
ATOM   2005  OD2 ASP C 130      76.018  78.727  89.921  1.00  0.00      CB   O  
ATOM   2006  C   ASP C 130      79.125  80.408  90.256  1.00  0.00      CB   C  
ATOM   2007  O   ASP C 130      79.362  80.717  91.427  1.00  0.00      CB   O  
ATOM   2008  N   ARG C 131      79.667  79.286  89.727  1.00  0.00      CB   N  
ATOM   2009  HN  ARG C 131      79.440  79.026  88.786  1.00  0.00      CB   H  
ATOM   2010  CA  ARG C 131      80.561  78.426  90.486  1.00  0.00      CB   C  
ATOM   2011  HA  ARG C 131      80.081  78.245  91.440  1.00  0.00      CB   H  
ATOM   2012  CB  ARG C 131      80.824  77.043  89.825  1.00  0.00      CB   C  
ATOM   2013  HB1 ARG C 131      81.506  76.469  90.499  1.00  0.00      CB   H  
ATOM   2014  HB2 ARG C 131      81.370  77.209  88.867  1.00  0.00      CB   H  
ATOM   2015  CG  ARG C 131      79.600  76.128  89.535  1.00  0.00      CB   C  
ATOM   2016  HG1 ARG C 131      79.894  75.070  89.705  1.00  0.00      CB   H  
ATOM   2017  HG2 ARG C 131      79.375  76.231  88.446  1.00  0.00      CB   H  
ATOM   2018  CD  ARG C 131      78.267  76.412  90.254  1.00  0.00      CB   C  
ATOM   2019  HD1 ARG C 131      77.481  75.695  89.929  1.00  0.00      CB   H  
ATOM   2020  HD2 ARG C 131      77.938  77.434  89.971  1.00  0.00      CB   H  
ATOM   2021  NE  ARG C 131      78.433  76.301  91.741  1.00  0.00      CB   N  
ATOM   2022  HE  ARG C 131      79.185  75.798  92.152  1.00  0.00      CB   H  
ATOM   2023  CZ  ARG C 131      77.647  76.934  92.601  1.00  0.00      CB   C  
ATOM   2024  NH1 ARG C 131      76.612  77.660  92.251  1.00  0.00      CB   N  
ATOM   2025 1HH1 ARG C 131      76.472  77.942  91.276  1.00  0.00      CB   H  
ATOM   2026 2HH1 ARG C 131      76.211  78.299  92.903  1.00  0.00      CB   H  
ATOM   2027  NH2 ARG C 131      77.886  76.832  93.888  1.00  0.00      CB   N  
ATOM   2028 1HH2 ARG C 131      78.554  76.140  94.237  1.00  0.00      CB   H  
ATOM   2029 2HH2 ARG C 131      77.288  77.288  94.524  1.00  0.00      CB   H  
ATOM   2030  C   ARG C 131      81.887  79.099  90.846  1.00  0.00      CB   C  
ATOM   2031  O   ARG C 131      82.392  78.953  91.956  1.00  0.00      CB   O  
ATOM   2032  N   TYR C 132      82.480  79.883  89.915  1.00  0.00      CB   N  
ATOM   2033  HN  TYR C 132      82.071  79.962  89.005  1.00  0.00      CB   H  
ATOM   2034  CA  TYR C 132      83.678  80.678  90.145  1.00  0.00      CB   C  
ATOM   2035  HA  TYR C 132      84.469  80.007  90.451  1.00  0.00      CB   H  
ATOM   2036  CB  TYR C 132      84.069  81.386  88.804  1.00  0.00      CB   C  
ATOM   2037  HB1 TYR C 132      83.236  82.047  88.484  1.00  0.00      CB   H  
ATOM   2038  HB2 TYR C 132      84.185  80.609  88.014  1.00  0.00      CB   H  
ATOM   2039  CG  TYR C 132      85.320  82.236  88.844  1.00  0.00      CB   C  
ATOM   2040  CD1 TYR C 132      86.524  81.727  88.326  1.00  0.00      CB   C  
ATOM   2041  HD1 TYR C 132      86.554  80.710  87.967  1.00  0.00      CB   H  
ATOM   2042  CE1 TYR C 132      87.672  82.527  88.246  1.00  0.00      CB   C  
ATOM   2043  HE1 TYR C 132      88.586  82.123  87.836  1.00  0.00      CB   H  
ATOM   2044  CZ  TYR C 132      87.634  83.850  88.690  1.00  0.00      CB   C  
ATOM   2045  OH  TYR C 132      88.800  84.636  88.594  1.00  0.00      CB   O  
ATOM   2046  HH  TYR C 132      88.546  85.570  88.743  1.00  0.00      CB   H  
ATOM   2047  CD2 TYR C 132      85.291  83.580  89.269  1.00  0.00      CB   C  
ATOM   2048  HD2 TYR C 132      84.369  84.008  89.642  1.00  0.00      CB   H  
ATOM   2049  CE2 TYR C 132      86.445  84.380  89.202  1.00  0.00      CB   C  
ATOM   2050  HE2 TYR C 132      86.409  85.405  89.538  1.00  0.00      CB   H  
ATOM   2051  C   TYR C 132      83.486  81.694  91.269  1.00  0.00      CB   C  
ATOM   2052  O   TYR C 132      84.321  81.815  92.166  1.00  0.00      CB   O  
ATOM   2053  N   LEU C 133      82.341  82.405  91.261  1.00  0.00      CB   N  
ATOM   2054  HN  LEU C 133      81.705  82.296  90.491  1.00  0.00      CB   H  
ATOM   2055  CA  LEU C 133      81.923  83.344  92.285  1.00  0.00      CB   C  
ATOM   2056  HA  LEU C 133      82.710  84.074  92.394  1.00  0.00      CB   H  
ATOM   2057  CB  LEU C 133      80.597  84.030  91.840  1.00  0.00      CB   C  
ATOM   2058  HB1 LEU C 133      79.713  83.408  92.083  1.00  0.00      CB   H  
ATOM   2059  HB2 LEU C 133      80.629  84.107  90.731  1.00  0.00      CB   H  
ATOM   2060  CG  LEU C 133      80.368  85.491  92.299  1.00  0.00      CB   C  
ATOM   2061  HG  LEU C 133      79.405  85.821  91.833  1.00  0.00      CB   H  
ATOM   2062  CD1 LEU C 133      80.210  85.671  93.813  1.00  0.00      CB   C  
ATOM   2063 1HD1 LEU C 133      81.111  85.347  94.362  1.00  0.00      CB   H  
ATOM   2064 2HD1 LEU C 133      80.034  86.741  94.041  1.00  0.00      CB   H  
ATOM   2065 3HD1 LEU C 133      79.342  85.088  94.181  1.00  0.00      CB   H  
ATOM   2066  CD2 LEU C 133      81.451  86.433  91.752  1.00  0.00      CB   C  
ATOM   2067 1HD2 LEU C 133      81.219  87.481  92.043  1.00  0.00      CB   H  
ATOM   2068 2HD2 LEU C 133      82.451  86.175  92.150  1.00  0.00      CB   H  
ATOM   2069 3HD2 LEU C 133      81.485  86.383  90.641  1.00  0.00      CB   H  
ATOM   2070  C   LEU C 133      81.754  82.662  93.635  1.00  0.00      CB   C  
ATOM   2071  O   LEU C 133      82.261  83.134  94.650  1.00  0.00      CB   O  
ATOM   2072  N   CYS C 134      81.089  81.488  93.676  1.00  0.00      CB   N  
ATOM   2073  HN  CYS C 134      80.645  81.136  92.847  1.00  0.00      CB   H  
ATOM   2074  CA  CYS C 134      80.947  80.711  94.896  1.00  0.00      CB   C  
ATOM   2075  HA  CYS C 134      80.496  81.354  95.635  1.00  0.00      CB   H  
ATOM   2076  CB  CYS C 134      80.021  79.483  94.663  1.00  0.00      CB   C  
ATOM   2077  HB1 CYS C 134      80.536  78.739  94.011  1.00  0.00      CB   H  
ATOM   2078  HB2 CYS C 134      79.135  79.819  94.088  1.00  0.00      CB   H  
ATOM   2079  SG  CYS C 134      79.471  78.688  96.217  1.00  0.00      CB   S  
ATOM   2080  HG  CYS C 134      78.691  79.696  96.587  1.00  0.00      CB   H  
ATOM   2081  C   CYS C 134      82.270  80.243  95.483  1.00  0.00      CB   C  
ATOM   2082  O   CYS C 134      82.531  80.389  96.671  1.00  0.00      CB   O  
ATOM   2083  N   LEU C 135      83.168  79.691  94.651  1.00  0.00      CB   N  
ATOM   2084  HN  LEU C 135      82.927  79.546  93.687  1.00  0.00      CB   H  
ATOM   2085  CA  LEU C 135      84.492  79.259  95.061  1.00  0.00      CB   C  
ATOM   2086  HA  LEU C 135      84.364  78.643  95.942  1.00  0.00      CB   H  
ATOM   2087  CB  LEU C 135      85.127  78.389  93.952  1.00  0.00      CB   C  
ATOM   2088  HB1 LEU C 135      86.190  78.160  94.180  1.00  0.00      CB   H  
ATOM   2089  HB2 LEU C 135      85.092  78.969  93.002  1.00  0.00      CB   H  
ATOM   2090  CG  LEU C 135      84.377  77.049  93.743  1.00  0.00      CB   C  
ATOM   2091  HG  LEU C 135      83.277  77.251  93.745  1.00  0.00      CB   H  
ATOM   2092  CD1 LEU C 135      84.712  76.409  92.393  1.00  0.00      CB   C  
ATOM   2093 1HD1 LEU C 135      84.120  75.481  92.267  1.00  0.00      CB   H  
ATOM   2094 2HD1 LEU C 135      84.464  77.110  91.571  1.00  0.00      CB   H  
ATOM   2095 3HD1 LEU C 135      85.784  76.148  92.341  1.00  0.00      CB   H  
ATOM   2096  CD2 LEU C 135      84.660  76.059  94.874  1.00  0.00      CB   C  
ATOM   2097 1HD2 LEU C 135      84.054  75.136  94.738  1.00  0.00      CB   H  
ATOM   2098 2HD2 LEU C 135      85.733  75.777  94.892  1.00  0.00      CB   H  
ATOM   2099 3HD2 LEU C 135      84.398  76.509  95.851  1.00  0.00      CB   H  
ATOM   2100  C   LEU C 135      85.427  80.379  95.507  1.00  0.00      CB   C  
ATOM   2101  O   LEU C 135      86.151  80.240  96.496  1.00  0.00      CB   O  
ATOM   2102  N   CYS C 136      85.428  81.526  94.794  1.00  0.00      CB   N  
ATOM   2103  HN  CYS C 136      84.859  81.602  93.969  1.00  0.00      CB   H  
ATOM   2104  CA  CYS C 136      86.266  82.666  95.123  1.00  0.00      CB   C  
ATOM   2105  HA  CYS C 136      87.231  82.293  95.445  1.00  0.00      CB   H  
ATOM   2106  CB  CYS C 136      86.500  83.586  93.892  1.00  0.00      CB   C  
ATOM   2107  HB1 CYS C 136      87.102  84.475  94.193  1.00  0.00      CB   H  
ATOM   2108  HB2 CYS C 136      85.517  83.961  93.536  1.00  0.00      CB   H  
ATOM   2109  SG  CYS C 136      87.354  82.724  92.528  1.00  0.00      CB   S  
ATOM   2110  HG  CYS C 136      86.260  82.107  92.089  1.00  0.00      CB   H  
ATOM   2111  C   CYS C 136      85.737  83.514  96.274  1.00  0.00      CB   C  
ATOM   2112  O   CYS C 136      86.515  84.143  96.991  1.00  0.00      CB   O  
ATOM   2113  N   TYR C 137      84.409  83.525  96.506  1.00  0.00      CB   N  
ATOM   2114  HN  TYR C 137      83.772  83.045  95.895  1.00  0.00      CB   H  
ATOM   2115  CA  TYR C 137      83.798  84.337  97.549  1.00  0.00      CB   C  
ATOM   2116  HA  TYR C 137      84.540  84.646  98.269  1.00  0.00      CB   H  
ATOM   2117  CB  TYR C 137      83.119  85.601  96.932  1.00  0.00      CB   C  
ATOM   2118  HB1 TYR C 137      82.773  86.287  97.736  1.00  0.00      CB   H  
ATOM   2119  HB2 TYR C 137      82.232  85.301  96.335  1.00  0.00      CB   H  
ATOM   2120  CG  TYR C 137      84.024  86.390  96.017  1.00  0.00      CB   C  
ATOM   2121  CD1 TYR C 137      83.981  86.179  94.628  1.00  0.00      CB   C  
ATOM   2122  HD1 TYR C 137      83.351  85.400  94.232  1.00  0.00      CB   H  
ATOM   2123  CE1 TYR C 137      84.717  86.992  93.754  1.00  0.00      CB   C  
ATOM   2124  HE1 TYR C 137      84.661  86.837  92.689  1.00  0.00      CB   H  
ATOM   2125  CZ  TYR C 137      85.506  88.022  94.261  1.00  0.00      CB   C  
ATOM   2126  OH  TYR C 137      86.200  88.858  93.363  1.00  0.00      CB   O  
ATOM   2127  HH  TYR C 137      86.494  89.649  93.866  1.00  0.00      CB   H  
ATOM   2128  CD2 TYR C 137      84.834  87.426  96.516  1.00  0.00      CB   C  
ATOM   2129  HD2 TYR C 137      84.855  87.625  97.581  1.00  0.00      CB   H  
ATOM   2130  CE2 TYR C 137      85.579  88.230  95.641  1.00  0.00      CB   C  
ATOM   2131  HE2 TYR C 137      86.195  89.024  96.030  1.00  0.00      CB   H  
ATOM   2132  C   TYR C 137      82.722  83.572  98.342  1.00  0.00      CB   C  
ATOM   2133  O   TYR C 137      81.579  84.041  98.359  1.00  0.00      CB   O  
ATOM   2134  N   PRO C 138      82.965  82.441  99.028  1.00  0.00      CB   N  
ATOM   2135  CD  PRO C 138      84.283  81.812  99.204  1.00  0.00      CB   C  
ATOM   2136  HD1 PRO C 138      84.841  82.359  99.993  1.00  0.00      CB   H  
ATOM   2137  HD2 PRO C 138      84.877  81.783  98.269  1.00  0.00      CB   H  
ATOM   2138  CA  PRO C 138      81.925  81.650  99.695  1.00  0.00      CB   C  
ATOM   2139  HA  PRO C 138      81.351  81.239  98.878  1.00  0.00      CB   H  
ATOM   2140  CB  PRO C 138      82.662  80.520 100.433  1.00  0.00      CB   C  
ATOM   2141  HB1 PRO C 138      82.878  80.791 101.488  1.00  0.00      CB   H  
ATOM   2142  HB2 PRO C 138      82.089  79.571 100.409  1.00  0.00      CB   H  
ATOM   2143  CG  PRO C 138      83.983  80.387  99.671  1.00  0.00      CB   C  
ATOM   2144  HG1 PRO C 138      84.803  79.959 100.282  1.00  0.00      CB   H  
ATOM   2145  HG2 PRO C 138      83.827  79.742  98.774  1.00  0.00      CB   H  
ATOM   2146  C   PRO C 138      80.875  82.369 100.537  1.00  0.00      CB   C  
ATOM   2147  O   PRO C 138      79.722  81.962 100.375  1.00  0.00      CB   O  
ATOM   2148  N   PRO C 139      81.106  83.358 101.414  1.00  0.00      CB   N  
ATOM   2149  CD  PRO C 139      82.413  83.702 101.980  1.00  0.00      CB   C  
ATOM   2150  HD1 PRO C 139      82.811  84.590 101.442  1.00  0.00      CB   H  
ATOM   2151  HD2 PRO C 139      83.154  82.877 101.926  1.00  0.00      CB   H  
ATOM   2152  CA  PRO C 139      80.023  84.013 102.141  1.00  0.00      CB   C  
ATOM   2153  HA  PRO C 139      79.344  83.259 102.518  1.00  0.00      CB   H  
ATOM   2154  CB  PRO C 139      80.732  84.758 103.293  1.00  0.00      CB   C  
ATOM   2155  HB1 PRO C 139      80.928  85.828 103.047  1.00  0.00      CB   H  
ATOM   2156  HB2 PRO C 139      80.149  84.704 104.236  1.00  0.00      CB   H  
ATOM   2157  CG  PRO C 139      82.083  84.049 103.428  1.00  0.00      CB   C  
ATOM   2158  HG1 PRO C 139      82.860  84.678 103.911  1.00  0.00      CB   H  
ATOM   2159  HG2 PRO C 139      81.953  83.112 104.013  1.00  0.00      CB   H  
ATOM   2160  C   PRO C 139      79.220  84.962 101.265  1.00  0.00      CB   C  
ATOM   2161  O   PRO C 139      77.992  84.878 101.225  1.00  0.00      CB   O  
ATOM   2162  N   THR C 140      79.889  85.882 100.543  1.00  0.00      CB   N  
ATOM   2163  HN  THR C 140      80.886  85.889 100.519  1.00  0.00      CB   H  
ATOM   2164  CA  THR C 140      79.243  86.986  99.837  1.00  0.00      CB   C  
ATOM   2165  HA  THR C 140      78.429  87.329 100.459  1.00  0.00      CB   H  
ATOM   2166  CB  THR C 140      80.143  88.200  99.596  1.00  0.00      CB   C  
ATOM   2167  HB  THR C 140      79.835  88.795  98.702  1.00  0.00      CB   H  
ATOM   2168  OG1 THR C 140      81.521  87.845  99.507  1.00  0.00      CB   O  
ATOM   2169  HG1 THR C 140      81.979  88.681  99.273  1.00  0.00      CB   H  
ATOM   2170  CG2 THR C 140      80.022  89.093 100.831  1.00  0.00      CB   C  
ATOM   2171 1HG2 THR C 140      80.655  89.998 100.734  1.00  0.00      CB   H  
ATOM   2172 2HG2 THR C 140      78.970  89.424 100.948  1.00  0.00      CB   H  
ATOM   2173 3HG2 THR C 140      80.312  88.545 101.753  1.00  0.00      CB   H  
ATOM   2174  C   THR C 140      78.557  86.570  98.558  1.00  0.00      CB   C  
ATOM   2175  O   THR C 140      77.709  87.297  98.041  1.00  0.00      CB   O  
ATOM   2176  N   TYR C 141      78.843  85.351  98.067  1.00  0.00      CB   N  
ATOM   2177  HN  TYR C 141      79.606  84.838  98.471  1.00  0.00      CB   H  
ATOM   2178  CA  TYR C 141      78.176  84.713  96.950  1.00  0.00      CB   C  
ATOM   2179  HA  TYR C 141      78.430  85.279  96.065  1.00  0.00      CB   H  
ATOM   2180  CB  TYR C 141      78.766  83.270  96.798  1.00  0.00      CB   C  
ATOM   2181  HB1 TYR C 141      78.876  82.819  97.804  1.00  0.00      CB   H  
ATOM   2182  HB2 TYR C 141      79.780  83.337  96.354  1.00  0.00      CB   H  
ATOM   2183  CG  TYR C 141      77.921  82.334  95.965  1.00  0.00      CB   C  
ATOM   2184  CD1 TYR C 141      77.924  82.456  94.569  1.00  0.00      CB   C  
ATOM   2185  HD1 TYR C 141      78.550  83.190  94.092  1.00  0.00      CB   H  
ATOM   2186  CE1 TYR C 141      77.103  81.644  93.779  1.00  0.00      CB   C  
ATOM   2187  HE1 TYR C 141      77.121  81.763  92.706  1.00  0.00      CB   H  
ATOM   2188  CZ  TYR C 141      76.279  80.691  94.378  1.00  0.00      CB   C  
ATOM   2189  OH  TYR C 141      75.455  79.891  93.571  1.00  0.00      CB   O  
ATOM   2190  HH  TYR C 141      75.522  80.264  92.652  1.00  0.00      CB   H  
ATOM   2191  CD2 TYR C 141      77.105  81.356  96.563  1.00  0.00      CB   C  
ATOM   2192  HD2 TYR C 141      77.094  81.258  97.636  1.00  0.00      CB   H  
ATOM   2193  CE2 TYR C 141      76.281  80.538  95.770  1.00  0.00      CB   C  
ATOM   2194  HE2 TYR C 141      75.635  79.803  96.229  1.00  0.00      CB   H  
ATOM   2195  C   TYR C 141      76.644  84.726  96.995  1.00  0.00      CB   C  
ATOM   2196  O   TYR C 141      75.996  85.096  96.021  1.00  0.00      CB   O  
ATOM   2197  N   LYS C 142      76.028  84.356  98.136  1.00  0.00      CB   N  
ATOM   2198  HN  LYS C 142      76.567  84.099  98.934  1.00  0.00      CB   H  
ATOM   2199  CA  LYS C 142      74.578  84.280  98.262  1.00  0.00      CB   C  
ATOM   2200  HA  LYS C 142      74.225  83.630  97.472  1.00  0.00      CB   H  
ATOM   2201  CB  LYS C 142      74.176  83.652  99.621  1.00  0.00      CB   C  
ATOM   2202  HB1 LYS C 142      73.063  83.675  99.722  1.00  0.00      CB   H  
ATOM   2203  HB2 LYS C 142      74.601  84.260 100.453  1.00  0.00      CB   H  
ATOM   2204  CG  LYS C 142      74.627  82.190  99.763  1.00  0.00      CB   C  
ATOM   2205  HG1 LYS C 142      75.739  82.134  99.739  1.00  0.00      CB   H  
ATOM   2206  HG2 LYS C 142      74.239  81.604  98.898  1.00  0.00      CB   H  
ATOM   2207  CD  LYS C 142      74.120  81.556 101.066  1.00  0.00      CB   C  
ATOM   2208  HD1 LYS C 142      73.008  81.595 101.069  1.00  0.00      CB   H  
ATOM   2209  HD2 LYS C 142      74.478  82.184 101.915  1.00  0.00      CB   H  
ATOM   2210  CE  LYS C 142      74.588  80.107 101.254  1.00  0.00      CB   C  
ATOM   2211  HE1 LYS C 142      75.694  80.044 101.180  1.00  0.00      CB   H  
ATOM   2212  HE2 LYS C 142      74.141  79.444 100.481  1.00  0.00      CB   H  
ATOM   2213  NZ  LYS C 142      74.188  79.600 102.578  1.00  0.00      CB   N1+
ATOM   2214  HZ1 LYS C 142      74.595  78.647 102.745  1.00  0.00      CB   H  
ATOM   2215  HZ2 LYS C 142      74.539  80.228 103.331  1.00  0.00      CB   H  
ATOM   2216  HZ3 LYS C 142      73.136  79.548 102.594  1.00  0.00      CB   H  
ATOM   2217  C   LYS C 142      73.834  85.596  98.052  1.00  0.00      CB   C  
ATOM   2218  O   LYS C 142      72.803  85.649  97.390  1.00  0.00      CB   O  
ATOM   2219  N   ALA C 143      74.361  86.703  98.613  1.00  0.00      CB   N  
ATOM   2220  HN  ALA C 143      75.192  86.639  99.156  1.00  0.00      CB   H  
ATOM   2221  CA  ALA C 143      73.849  88.038  98.375  1.00  0.00      CB   C  
ATOM   2222  HA  ALA C 143      72.791  88.038  98.592  1.00  0.00      CB   H  
ATOM   2223  CB  ALA C 143      74.562  89.022  99.326  1.00  0.00      CB   C  
ATOM   2224  HB1 ALA C 143      74.156  90.052  99.210  1.00  0.00      CB   H  
ATOM   2225  HB2 ALA C 143      74.399  88.706 100.378  1.00  0.00      CB   H  
ATOM   2226  HB3 ALA C 143      75.655  89.050  99.125  1.00  0.00      CB   H  
ATOM   2227  C   ALA C 143      74.008  88.495  96.926  1.00  0.00      CB   C  
ATOM   2228  O   ALA C 143      73.113  89.082  96.316  1.00  0.00      CB   O  
ATOM   2229  N   LEU C 144      75.182  88.232  96.323  1.00  0.00      CB   N  
ATOM   2230  HN  LEU C 144      75.918  87.784  96.827  1.00  0.00      CB   H  
ATOM   2231  CA  LEU C 144      75.429  88.517  94.923  1.00  0.00      CB   C  
ATOM   2232  HA  LEU C 144      75.147  89.549  94.761  1.00  0.00      CB   H  
ATOM   2233  CB  LEU C 144      76.942  88.401  94.608  1.00  0.00      CB   C  
ATOM   2234  HB1 LEU C 144      77.130  88.489  93.515  1.00  0.00      CB   H  
ATOM   2235  HB2 LEU C 144      77.289  87.395  94.926  1.00  0.00      CB   H  
ATOM   2236  CG  LEU C 144      77.804  89.475  95.317  1.00  0.00      CB   C  
ATOM   2237  HG  LEU C 144      77.540  89.486  96.399  1.00  0.00      CB   H  
ATOM   2238  CD1 LEU C 144      79.302  89.150  95.224  1.00  0.00      CB   C  
ATOM   2239 1HD1 LEU C 144      79.900  89.937  95.735  1.00  0.00      CB   H  
ATOM   2240 2HD1 LEU C 144      79.522  88.176  95.710  1.00  0.00      CB   H  
ATOM   2241 3HD1 LEU C 144      79.623  89.102  94.165  1.00  0.00      CB   H  
ATOM   2242  CD2 LEU C 144      77.549  90.883  94.753  1.00  0.00      CB   C  
ATOM   2243 1HD2 LEU C 144      78.196  91.630  95.263  1.00  0.00      CB   H  
ATOM   2244 2HD2 LEU C 144      77.775  90.909  93.664  1.00  0.00      CB   H  
ATOM   2245 3HD2 LEU C 144      76.496  91.192  94.901  1.00  0.00      CB   H  
ATOM   2246  C   LEU C 144      74.575  87.717  93.935  1.00  0.00      CB   C  
ATOM   2247  O   LEU C 144      74.002  88.297  93.014  1.00  0.00      CB   O  
ATOM   2248  N   VAL C 145      74.417  86.392  94.113  1.00  0.00      CB   N  
ATOM   2249  HN  VAL C 145      74.851  85.930  94.891  1.00  0.00      CB   H  
ATOM   2250  CA  VAL C 145      73.802  85.520  93.115  1.00  0.00      CB   C  
ATOM   2251  HA  VAL C 145      73.633  86.088  92.210  1.00  0.00      CB   H  
ATOM   2252  CB  VAL C 145      74.716  84.363  92.707  1.00  0.00      CB   C  
ATOM   2253  HB  VAL C 145      74.816  83.628  93.544  1.00  0.00      CB   H  
ATOM   2254  CG1 VAL C 145      74.142  83.658  91.461  1.00  0.00      CB   C  
ATOM   2255 1HG1 VAL C 145      74.831  82.855  91.125  1.00  0.00      CB   H  
ATOM   2256 2HG1 VAL C 145      73.162  83.184  91.675  1.00  0.00      CB   H  
ATOM   2257 3HG1 VAL C 145      74.019  84.377  90.625  1.00  0.00      CB   H  
ATOM   2258  CG2 VAL C 145      76.128  84.904  92.385  1.00  0.00      CB   C  
ATOM   2259 1HG2 VAL C 145      76.751  84.086  91.969  1.00  0.00      CB   H  
ATOM   2260 2HG2 VAL C 145      76.058  85.719  91.631  1.00  0.00      CB   H  
ATOM   2261 3HG2 VAL C 145      76.632  85.294  93.294  1.00  0.00      CB   H  
ATOM   2262  C   VAL C 145      72.431  85.031  93.572  1.00  0.00      CB   C  
ATOM   2263  O   VAL C 145      72.205  83.869  93.918  1.00  0.00      CB   O  
ATOM   2264  N   THR C 146      71.441  85.942  93.595  1.00  0.00      CB   N  
ATOM   2265  HN  THR C 146      71.628  86.893  93.365  1.00  0.00      CB   H  
ATOM   2266  CA  THR C 146      70.058  85.617  93.927  1.00  0.00      CB   C  
ATOM   2267  HA  THR C 146      70.051  84.772  94.604  1.00  0.00      CB   H  
ATOM   2268  CB  THR C 146      69.314  86.770  94.609  1.00  0.00      CB   C  
ATOM   2269  HB  THR C 146      68.327  86.414  94.991  1.00  0.00      CB   H  
ATOM   2270  OG1 THR C 146      69.090  87.887  93.747  1.00  0.00      CB   O  
ATOM   2271  HG1 THR C 146      68.521  88.487  94.270  1.00  0.00      CB   H  
ATOM   2272  CG2 THR C 146      70.134  87.255  95.810  1.00  0.00      CB   C  
ATOM   2273 1HG2 THR C 146      69.579  88.036  96.372  1.00  0.00      CB   H  
ATOM   2274 2HG2 THR C 146      70.353  86.413  96.503  1.00  0.00      CB   H  
ATOM   2275 3HG2 THR C 146      71.102  87.691  95.490  1.00  0.00      CB   H  
ATOM   2276  C   THR C 146      69.281  85.210  92.685  1.00  0.00      CB   C  
ATOM   2277  O   THR C 146      69.734  85.386  91.554  1.00  0.00      CB   O  
ATOM   2278  N   ARG C 147      68.034  84.698  92.844  1.00  0.00      CB   N  
ATOM   2279  HN  ARG C 147      67.664  84.506  93.761  1.00  0.00      CB   H  
ATOM   2280  CA  ARG C 147      67.133  84.458  91.724  1.00  0.00      CB   C  
ATOM   2281  HA  ARG C 147      67.640  83.786  91.041  1.00  0.00      CB   H  
ATOM   2282  CB  ARG C 147      65.791  83.775  92.133  1.00  0.00      CB   C  
ATOM   2283  HB1 ARG C 147      65.465  84.188  93.116  1.00  0.00      CB   H  
ATOM   2284  HB2 ARG C 147      66.002  82.697  92.273  1.00  0.00      CB   H  
ATOM   2285  CG  ARG C 147      64.612  83.955  91.135  1.00  0.00      CB   C  
ATOM   2286  HG1 ARG C 147      64.951  83.666  90.115  1.00  0.00      CB   H  
ATOM   2287  HG2 ARG C 147      64.335  85.034  91.109  1.00  0.00      CB   H  
ATOM   2288  CD  ARG C 147      63.347  83.149  91.464  1.00  0.00      CB   C  
ATOM   2289  HD1 ARG C 147      63.043  83.315  92.524  1.00  0.00      CB   H  
ATOM   2290  HD2 ARG C 147      63.533  82.063  91.313  1.00  0.00      CB   H  
ATOM   2291  NE  ARG C 147      62.254  83.666  90.573  1.00  0.00      CB   N  
ATOM   2292  HE  ARG C 147      62.003  84.630  90.614  1.00  0.00      CB   H  
ATOM   2293  CZ  ARG C 147      61.507  82.959  89.743  1.00  0.00      CB   C  
ATOM   2294  NH1 ARG C 147      61.623  81.670  89.509  1.00  0.00      CB   N  
ATOM   2295 1HH1 ARG C 147      62.408  81.146  89.852  1.00  0.00      CB   H  
ATOM   2296 2HH1 ARG C 147      60.930  81.268  88.897  1.00  0.00      CB   H  
ATOM   2297  NH2 ARG C 147      60.505  83.564  89.139  1.00  0.00      CB   N  
ATOM   2298 1HH2 ARG C 147      60.286  84.513  89.380  1.00  0.00      CB   H  
ATOM   2299 2HH2 ARG C 147      59.913  83.002  88.562  1.00  0.00      CB   H  
ATOM   2300  C   ARG C 147      66.843  85.695  90.905  1.00  0.00      CB   C  
ATOM   2301  O   ARG C 147      66.820  85.634  89.683  1.00  0.00      CB   O  
ATOM   2302  N   GLY C 148      66.635  86.858  91.559  1.00  0.00      CB   N  
ATOM   2303  HN  GLY C 148      66.726  86.881  92.549  1.00  0.00      CB   H  
ATOM   2304  CA  GLY C 148      66.356  88.110  90.858  1.00  0.00      CB   C  
ATOM   2305  HA1 GLY C 148      66.228  88.887  91.593  1.00  0.00      CB   H  
ATOM   2306  HA2 GLY C 148      65.478  87.962  90.243  1.00  0.00      CB   H  
ATOM   2307  C   GLY C 148      67.460  88.541  89.933  1.00  0.00      CB   C  
ATOM   2308  O   GLY C 148      67.228  88.841  88.765  1.00  0.00      CB   O  
ATOM   2309  N   ARG C 149      68.720  88.552  90.417  1.00  0.00      CB   N  
ATOM   2310  HN  ARG C 149      68.915  88.281  91.357  1.00  0.00      CB   H  
ATOM   2311  CA  ARG C 149      69.845  88.855  89.551  1.00  0.00      CB   C  
ATOM   2312  HA  ARG C 149      69.600  89.764  89.018  1.00  0.00      CB   H  
ATOM   2313  CB  ARG C 149      71.149  89.127  90.338  1.00  0.00      CB   C  
ATOM   2314  HB1 ARG C 149      71.723  88.190  90.508  1.00  0.00      CB   H  
ATOM   2315  HB2 ARG C 149      70.865  89.523  91.340  1.00  0.00      CB   H  
ATOM   2316  CG  ARG C 149      72.003  90.202  89.623  1.00  0.00      CB   C  
ATOM   2317  HG1 ARG C 149      71.445  91.166  89.670  1.00  0.00      CB   H  
ATOM   2318  HG2 ARG C 149      72.098  89.935  88.545  1.00  0.00      CB   H  
ATOM   2319  CD  ARG C 149      73.422  90.430  90.168  1.00  0.00      CB   C  
ATOM   2320  HD1 ARG C 149      73.886  91.353  89.753  1.00  0.00      CB   H  
ATOM   2321  HD2 ARG C 149      74.071  89.565  89.906  1.00  0.00      CB   H  
ATOM   2322  NE  ARG C 149      73.349  90.505  91.656  1.00  0.00      CB   N  
ATOM   2323  HE  ARG C 149      73.577  89.669  92.180  1.00  0.00      CB   H  
ATOM   2324  CZ  ARG C 149      72.920  91.528  92.381  1.00  0.00      CB   C  
ATOM   2325  NH1 ARG C 149      72.575  92.681  91.859  1.00  0.00      CB   N  
ATOM   2326 1HH1 ARG C 149      72.661  92.841  90.865  1.00  0.00      CB   H  
ATOM   2327 2HH1 ARG C 149      72.301  93.440  92.460  1.00  0.00      CB   H  
ATOM   2328  NH2 ARG C 149      72.826  91.366  93.687  1.00  0.00      CB   N  
ATOM   2329 1HH2 ARG C 149      73.011  90.479  94.087  1.00  0.00      CB   H  
ATOM   2330 2HH2 ARG C 149      72.506  92.127  94.268  1.00  0.00      CB   H  
ATOM   2331  C   ARG C 149      70.091  87.789  88.486  1.00  0.00      CB   C  
ATOM   2332  O   ARG C 149      70.372  88.113  87.338  1.00  0.00      CB   O  
ATOM   2333  N   ALA C 150      69.967  86.487  88.827  1.00  0.00      CB   N  
ATOM   2334  HN  ALA C 150      69.790  86.213  89.775  1.00  0.00      CB   H  
ATOM   2335  CA  ALA C 150      70.081  85.399  87.871  1.00  0.00      CB   C  
ATOM   2336  HA  ALA C 150      71.047  85.478  87.386  1.00  0.00      CB   H  
ATOM   2337  CB  ALA C 150      70.008  84.048  88.608  1.00  0.00      CB   C  
ATOM   2338  HB1 ALA C 150      70.151  83.199  87.909  1.00  0.00      CB   H  
ATOM   2339  HB2 ALA C 150      70.802  84.003  89.383  1.00  0.00      CB   H  
ATOM   2340  HB3 ALA C 150      69.029  83.931  89.115  1.00  0.00      CB   H  
ATOM   2341  C   ALA C 150      69.037  85.416  86.757  1.00  0.00      CB   C  
ATOM   2342  O   ALA C 150      69.353  85.227  85.589  1.00  0.00      CB   O  
ATOM   2343  N   LEU C 151      67.758  85.678  87.091  1.00  0.00      CB   N  
ATOM   2344  HN  LEU C 151      67.509  85.794  88.059  1.00  0.00      CB   H  
ATOM   2345  CA  LEU C 151      66.660  85.814  86.149  1.00  0.00      CB   C  
ATOM   2346  HA  LEU C 151      66.606  84.906  85.564  1.00  0.00      CB   H  
ATOM   2347  CB  LEU C 151      65.347  85.986  86.954  1.00  0.00      CB   C  
ATOM   2348  HB1 LEU C 151      65.317  86.970  87.471  1.00  0.00      CB   H  
ATOM   2349  HB2 LEU C 151      65.392  85.201  87.749  1.00  0.00      CB   H  
ATOM   2350  CG  LEU C 151      64.015  85.743  86.222  1.00  0.00      CB   C  
ATOM   2351  HG  LEU C 151      64.120  84.845  85.564  1.00  0.00      CB   H  
ATOM   2352  CD1 LEU C 151      62.927  85.436  87.265  1.00  0.00      CB   C  
ATOM   2353 1HD1 LEU C 151      61.958  85.246  86.762  1.00  0.00      CB   H  
ATOM   2354 2HD1 LEU C 151      63.200  84.535  87.854  1.00  0.00      CB   H  
ATOM   2355 3HD1 LEU C 151      62.804  86.303  87.951  1.00  0.00      CB   H  
ATOM   2356  CD2 LEU C 151      63.559  86.929  85.359  1.00  0.00      CB   C  
ATOM   2357 1HD2 LEU C 151      62.560  86.721  84.926  1.00  0.00      CB   H  
ATOM   2358 2HD2 LEU C 151      63.486  87.848  85.977  1.00  0.00      CB   H  
ATOM   2359 3HD2 LEU C 151      64.267  87.111  84.525  1.00  0.00      CB   H  
ATOM   2360  C   LEU C 151      66.893  86.968  85.179  1.00  0.00      CB   C  
ATOM   2361  O   LEU C 151      66.729  86.824  83.969  1.00  0.00      CB   O  
ATOM   2362  N   VAL C 152      67.360  88.129  85.692  1.00  0.00      CB   N  
ATOM   2363  HN  VAL C 152      67.431  88.254  86.681  1.00  0.00      CB   H  
ATOM   2364  CA  VAL C 152      67.838  89.229  84.865  1.00  0.00      CB   C  
ATOM   2365  HA  VAL C 152      67.045  89.500  84.179  1.00  0.00      CB   H  
ATOM   2366  CB  VAL C 152      68.175  90.458  85.715  1.00  0.00      CB   C  
ATOM   2367  HB  VAL C 152      68.827  90.150  86.563  1.00  0.00      CB   H  
ATOM   2368  CG1 VAL C 152      68.919  91.545  84.900  1.00  0.00      CB   C  
ATOM   2369 1HG1 VAL C 152      69.080  92.438  85.537  1.00  0.00      CB   H  
ATOM   2370 2HG1 VAL C 152      69.915  91.199  84.562  1.00  0.00      CB   H  
ATOM   2371 3HG1 VAL C 152      68.323  91.848  84.013  1.00  0.00      CB   H  
ATOM   2372  CG2 VAL C 152      66.863  91.039  86.272  1.00  0.00      CB   C  
ATOM   2373 1HG2 VAL C 152      67.072  91.935  86.903  1.00  0.00      CB   H  
ATOM   2374 2HG2 VAL C 152      66.187  91.352  85.446  1.00  0.00      CB   H  
ATOM   2375 3HG2 VAL C 152      66.334  90.294  86.900  1.00  0.00      CB   H  
ATOM   2376  C   VAL C 152      69.023  88.841  83.992  1.00  0.00      CB   C  
ATOM   2377  O   VAL C 152      69.018  89.102  82.794  1.00  0.00      CB   O  
ATOM   2378  N   ALA C 153      70.048  88.154  84.546  1.00  0.00      CB   N  
ATOM   2379  HN  ALA C 153      70.042  87.957  85.529  1.00  0.00      CB   H  
ATOM   2380  CA  ALA C 153      71.222  87.704  83.821  1.00  0.00      CB   C  
ATOM   2381  HA  ALA C 153      71.680  88.573  83.377  1.00  0.00      CB   H  
ATOM   2382  CB  ALA C 153      72.228  87.059  84.795  1.00  0.00      CB   C  
ATOM   2383  HB1 ALA C 153      73.170  86.780  84.274  1.00  0.00      CB   H  
ATOM   2384  HB2 ALA C 153      72.479  87.770  85.612  1.00  0.00      CB   H  
ATOM   2385  HB3 ALA C 153      71.796  86.143  85.251  1.00  0.00      CB   H  
ATOM   2386  C   ALA C 153      70.921  86.746  82.676  1.00  0.00      CB   C  
ATOM   2387  O   ALA C 153      71.398  86.933  81.559  1.00  0.00      CB   O  
ATOM   2388  N   LEU C 154      70.060  85.727  82.901  1.00  0.00      CB   N  
ATOM   2389  HN  LEU C 154      69.709  85.557  83.825  1.00  0.00      CB   H  
ATOM   2390  CA  LEU C 154      69.529  84.901  81.835  1.00  0.00      CB   C  
ATOM   2391  HA  LEU C 154      70.363  84.520  81.269  1.00  0.00      CB   H  
ATOM   2392  CB  LEU C 154      68.670  83.709  82.370  1.00  0.00      CB   C  
ATOM   2393  HB1 LEU C 154      67.984  83.363  81.564  1.00  0.00      CB   H  
ATOM   2394  HB2 LEU C 154      68.040  84.070  83.211  1.00  0.00      CB   H  
ATOM   2395  CG  LEU C 154      69.434  82.431  82.809  1.00  0.00      CB   C  
ATOM   2396  HG  LEU C 154      68.654  81.643  82.983  1.00  0.00      CB   H  
ATOM   2397  CD1 LEU C 154      70.348  81.894  81.703  1.00  0.00      CB   C  
ATOM   2398 1HD1 LEU C 154      70.739  80.891  81.964  1.00  0.00      CB   H  
ATOM   2399 2HD1 LEU C 154      69.785  81.816  80.753  1.00  0.00      CB   H  
ATOM   2400 3HD1 LEU C 154      71.207  82.566  81.533  1.00  0.00      CB   H  
ATOM   2401  CD2 LEU C 154      70.210  82.581  84.125  1.00  0.00      CB   C  
ATOM   2402 1HD2 LEU C 154      70.735  81.637  84.378  1.00  0.00      CB   H  
ATOM   2403 2HD2 LEU C 154      70.970  83.387  84.039  1.00  0.00      CB   H  
ATOM   2404 3HD2 LEU C 154      69.520  82.834  84.956  1.00  0.00      CB   H  
ATOM   2405  C   LEU C 154      68.705  85.706  80.834  1.00  0.00      CB   C  
ATOM   2406  O   LEU C 154      68.890  85.580  79.626  1.00  0.00      CB   O  
ATOM   2407  N   GLY C 155      67.809  86.593  81.312  1.00  0.00      CB   N  
ATOM   2408  HN  GLY C 155      67.674  86.682  82.306  1.00  0.00      CB   H  
ATOM   2409  CA  GLY C 155      66.943  87.405  80.465  1.00  0.00      CB   C  
ATOM   2410  HA1 GLY C 155      66.355  88.025  81.119  1.00  0.00      CB   H  
ATOM   2411  HA2 GLY C 155      66.343  86.730  79.869  1.00  0.00      CB   H  
ATOM   2412  C   GLY C 155      67.655  88.326  79.511  1.00  0.00      CB   C  
ATOM   2413  O   GLY C 155      67.357  88.356  78.316  1.00  0.00      CB   O  
ATOM   2414  N   VAL C 156      68.643  89.104  80.005  1.00  0.00      CB   N  
ATOM   2415  HN  VAL C 156      68.843  89.106  80.990  1.00  0.00      CB   H  
ATOM   2416  CA  VAL C 156      69.501  89.933  79.168  1.00  0.00      CB   C  
ATOM   2417  HA  VAL C 156      68.840  90.504  78.529  1.00  0.00      CB   H  
ATOM   2418  CB  VAL C 156      70.340  90.969  79.925  1.00  0.00      CB   C  
ATOM   2419  HB  VAL C 156      70.838  91.634  79.173  1.00  0.00      CB   H  
ATOM   2420  CG1 VAL C 156      69.391  91.853  80.757  1.00  0.00      CB   C  
ATOM   2421 1HG1 VAL C 156      69.962  92.660  81.255  1.00  0.00      CB   H  
ATOM   2422 2HG1 VAL C 156      68.621  92.311  80.105  1.00  0.00      CB   H  
ATOM   2423 3HG1 VAL C 156      68.879  91.270  81.550  1.00  0.00      CB   H  
ATOM   2424  CG2 VAL C 156      71.443  90.342  80.799  1.00  0.00      CB   C  
ATOM   2425 1HG2 VAL C 156      71.958  91.135  81.384  1.00  0.00      CB   H  
ATOM   2426 2HG2 VAL C 156      71.017  89.608  81.507  1.00  0.00      CB   H  
ATOM   2427 3HG2 VAL C 156      72.212  89.834  80.178  1.00  0.00      CB   H  
ATOM   2428  C   VAL C 156      70.366  89.108  78.226  1.00  0.00      CB   C  
ATOM   2429  O   VAL C 156      70.531  89.458  77.063  1.00  0.00      CB   O  
ATOM   2430  N   MET C 157      70.906  87.956  78.687  1.00  0.00      CB   N  
ATOM   2431  HN  MET C 157      70.779  87.685  79.642  1.00  0.00      CB   H  
ATOM   2432  CA  MET C 157      71.678  87.043  77.867  1.00  0.00      CB   C  
ATOM   2433  HA  MET C 157      72.492  87.605  77.433  1.00  0.00      CB   H  
ATOM   2434  CB  MET C 157      72.289  85.936  78.772  1.00  0.00      CB   C  
ATOM   2435  HB1 MET C 157      71.479  85.428  79.337  1.00  0.00      CB   H  
ATOM   2436  HB2 MET C 157      72.910  86.471  79.529  1.00  0.00      CB   H  
ATOM   2437  CG  MET C 157      73.192  84.879  78.101  1.00  0.00      CB   C  
ATOM   2438  HG1 MET C 157      73.769  84.370  78.906  1.00  0.00      CB   H  
ATOM   2439  HG2 MET C 157      73.931  85.417  77.464  1.00  0.00      CB   H  
ATOM   2440  SD  MET C 157      72.350  83.601  77.122  1.00  0.00      CB   S  
ATOM   2441  CE  MET C 157      71.433  82.750  78.436  1.00  0.00      CB   C  
ATOM   2442  HE1 MET C 157      70.887  81.871  78.030  1.00  0.00      CB   H  
ATOM   2443  HE2 MET C 157      72.117  82.383  79.232  1.00  0.00      CB   H  
ATOM   2444  HE3 MET C 157      70.685  83.428  78.902  1.00  0.00      CB   H  
ATOM   2445  C   MET C 157      70.880  86.494  76.683  1.00  0.00      CB   C  
ATOM   2446  O   MET C 157      71.355  86.488  75.545  1.00  0.00      CB   O  
ATOM   2447  N   TRP C 158      69.611  86.089  76.897  1.00  0.00      CB   N  
ATOM   2448  HN  TRP C 158      69.261  86.026  77.837  1.00  0.00      CB   H  
ATOM   2449  CA  TRP C 158      68.671  85.767  75.833  1.00  0.00      CB   C  
ATOM   2450  HA  TRP C 158      69.134  85.000  75.224  1.00  0.00      CB   H  
ATOM   2451  CB  TRP C 158      67.355  85.175  76.414  1.00  0.00      CB   C  
ATOM   2452  HB1 TRP C 158      66.496  85.343  75.721  1.00  0.00      CB   H  
ATOM   2453  HB2 TRP C 158      67.112  85.727  77.347  1.00  0.00      CB   H  
ATOM   2454  CG  TRP C 158      67.399  83.702  76.703  1.00  0.00      CB   C  
ATOM   2455  CD1 TRP C 158      67.678  83.088  77.898  1.00  0.00      CB   C  
ATOM   2456  HD1 TRP C 158      67.961  83.606  78.801  1.00  0.00      CB   H  
ATOM   2457  NE1 TRP C 158      67.540  81.728  77.769  1.00  0.00      CB   N  
ATOM   2458  HE1 TRP C 158      67.877  81.039  78.393  1.00  0.00      CB   H  
ATOM   2459  CE2 TRP C 158      67.136  81.430  76.510  1.00  0.00      CB   C  
ATOM   2460  CD2 TRP C 158      67.045  82.645  75.789  1.00  0.00      CB   C  
ATOM   2461  CE3 TRP C 158      66.629  82.624  74.456  1.00  0.00      CB   C  
ATOM   2462  HE3 TRP C 158      66.564  83.534  73.880  1.00  0.00      CB   H  
ATOM   2463  CZ3 TRP C 158      66.263  81.399  73.892  1.00  0.00      CB   C  
ATOM   2464  HZ3 TRP C 158      65.901  81.362  72.872  1.00  0.00      CB   H  
ATOM   2465  CZ2 TRP C 158      66.788  80.215  75.945  1.00  0.00      CB   C  
ATOM   2466  HZ2 TRP C 158      66.844  79.295  76.511  1.00  0.00      CB   H  
ATOM   2467  CH2 TRP C 158      66.329  80.217  74.624  1.00  0.00      CB   C  
ATOM   2468  HH2 TRP C 158      66.009  79.283  74.175  1.00  0.00      CB   H  
ATOM   2469  C   TRP C 158      68.380  86.922  74.866  1.00  0.00      CB   C  
ATOM   2470  O   TRP C 158      68.374  86.735  73.650  1.00  0.00      CB   O  
ATOM   2471  N   VAL C 159      68.171  88.156  75.372  1.00  0.00      CB   N  
ATOM   2472  HN  VAL C 159      68.126  88.290  76.362  1.00  0.00      CB   H  
ATOM   2473  CA  VAL C 159      68.022  89.355  74.543  1.00  0.00      CB   C  
ATOM   2474  HA  VAL C 159      67.215  89.161  73.850  1.00  0.00      CB   H  
ATOM   2475  CB  VAL C 159      67.630  90.575  75.386  1.00  0.00      CB   C  
ATOM   2476  HB  VAL C 159      68.301  90.631  76.277  1.00  0.00      CB   H  
ATOM   2477  CG1 VAL C 159      67.733  91.908  74.610  1.00  0.00      CB   C  
ATOM   2478 1HG1 VAL C 159      67.333  92.737  75.239  1.00  0.00      CB   H  
ATOM   2479 2HG1 VAL C 159      68.783  92.169  74.363  1.00  0.00      CB   H  
ATOM   2480 3HG1 VAL C 159      67.140  91.869  73.675  1.00  0.00      CB   H  
ATOM   2481  CG2 VAL C 159      66.181  90.378  75.865  1.00  0.00      CB   C  
ATOM   2482 1HG2 VAL C 159      65.871  91.227  76.512  1.00  0.00      CB   H  
ATOM   2483 2HG2 VAL C 159      65.495  90.333  74.994  1.00  0.00      CB   H  
ATOM   2484 3HG2 VAL C 159      66.064  89.440  76.446  1.00  0.00      CB   H  
ATOM   2485  C   VAL C 159      69.243  89.666  73.683  1.00  0.00      CB   C  
ATOM   2486  O   VAL C 159      69.133  89.915  72.480  1.00  0.00      CB   O  
ATOM   2487  N   LEU C 160      70.456  89.591  74.267  1.00  0.00      CB   N  
ATOM   2488  HN  LEU C 160      70.510  89.455  75.261  1.00  0.00      CB   H  
ATOM   2489  CA  LEU C 160      71.724  89.709  73.566  1.00  0.00      CB   C  
ATOM   2490  HA  LEU C 160      71.723  90.639  73.015  1.00  0.00      CB   H  
ATOM   2491  CB  LEU C 160      72.909  89.694  74.568  1.00  0.00      CB   C  
ATOM   2492  HB1 LEU C 160      73.867  89.619  74.014  1.00  0.00      CB   H  
ATOM   2493  HB2 LEU C 160      72.820  88.785  75.209  1.00  0.00      CB   H  
ATOM   2494  CG  LEU C 160      73.001  90.935  75.482  1.00  0.00      CB   C  
ATOM   2495  HG  LEU C 160      72.031  91.064  76.015  1.00  0.00      CB   H  
ATOM   2496  CD1 LEU C 160      74.092  90.746  76.551  1.00  0.00      CB   C  
ATOM   2497 1HD1 LEU C 160      74.132  91.636  77.217  1.00  0.00      CB   H  
ATOM   2498 2HD1 LEU C 160      73.870  89.854  77.179  1.00  0.00      CB   H  
ATOM   2499 3HD1 LEU C 160      75.087  90.613  76.070  1.00  0.00      CB   H  
ATOM   2500  CD2 LEU C 160      73.254  92.220  74.684  1.00  0.00      CB   C  
ATOM   2501 1HD2 LEU C 160      73.379  93.084  75.367  1.00  0.00      CB   H  
ATOM   2502 2HD2 LEU C 160      74.175  92.110  74.078  1.00  0.00      CB   H  
ATOM   2503 3HD2 LEU C 160      72.397  92.436  74.011  1.00  0.00      CB   H  
ATOM   2504  C   LEU C 160      71.930  88.627  72.523  1.00  0.00      CB   C  
ATOM   2505  O   LEU C 160      72.346  88.900  71.399  1.00  0.00      CB   O  
ATOM   2506  N   SER C 161      71.582  87.371  72.869  1.00  0.00      CB   N  
ATOM   2507  HN  SER C 161      71.297  87.191  73.812  1.00  0.00      CB   H  
ATOM   2508  CA  SER C 161      71.613  86.220  71.971  1.00  0.00      CB   C  
ATOM   2509  HA  SER C 161      72.625  86.097  71.611  1.00  0.00      CB   H  
ATOM   2510  CB  SER C 161      71.159  84.915  72.669  1.00  0.00      CB   C  
ATOM   2511  HB1 SER C 161      71.141  84.071  71.947  1.00  0.00      CB   H  
ATOM   2512  HB2 SER C 161      70.130  85.011  73.076  1.00  0.00      CB   H  
ATOM   2513  OG  SER C 161      72.050  84.580  73.726  1.00  0.00      CB   O  
ATOM   2514  HG  SER C 161      71.880  85.198  74.460  1.00  0.00      CB   H  
ATOM   2515  C   SER C 161      70.729  86.410  70.759  1.00  0.00      CB   C  
ATOM   2516  O   SER C 161      71.144  86.165  69.628  1.00  0.00      CB   O  
ATOM   2517  N   ALA C 162      69.494  86.908  70.965  1.00  0.00      CB   N  
ATOM   2518  HN  ALA C 162      69.160  87.065  71.901  1.00  0.00      CB   H  
ATOM   2519  CA  ALA C 162      68.592  87.288  69.901  1.00  0.00      CB   C  
ATOM   2520  HA  ALA C 162      68.437  86.426  69.267  1.00  0.00      CB   H  
ATOM   2521  CB  ALA C 162      67.241  87.716  70.508  1.00  0.00      CB   C  
ATOM   2522  HB1 ALA C 162      66.501  87.922  69.704  1.00  0.00      CB   H  
ATOM   2523  HB2 ALA C 162      66.839  86.895  71.145  1.00  0.00      CB   H  
ATOM   2524  HB3 ALA C 162      67.351  88.613  71.147  1.00  0.00      CB   H  
ATOM   2525  C   ALA C 162      69.133  88.400  69.011  1.00  0.00      CB   C  
ATOM   2526  O   ALA C 162      69.110  88.281  67.789  1.00  0.00      CB   O  
ATOM   2527  N   LEU C 163      69.698  89.479  69.595  1.00  0.00      CB   N  
ATOM   2528  HN  LEU C 163      69.684  89.559  70.595  1.00  0.00      CB   H  
ATOM   2529  CA  LEU C 163      70.302  90.573  68.849  1.00  0.00      CB   C  
ATOM   2530  HA  LEU C 163      69.548  90.981  68.186  1.00  0.00      CB   H  
ATOM   2531  CB  LEU C 163      70.748  91.690  69.838  1.00  0.00      CB   C  
ATOM   2532  HB1 LEU C 163      71.325  91.211  70.660  1.00  0.00      CB   H  
ATOM   2533  HB2 LEU C 163      69.834  92.132  70.287  1.00  0.00      CB   H  
ATOM   2534  CG  LEU C 163      71.611  92.837  69.253  1.00  0.00      CB   C  
ATOM   2535  HG  LEU C 163      72.571  92.414  68.878  1.00  0.00      CB   H  
ATOM   2536  CD1 LEU C 163      70.917  93.563  68.090  1.00  0.00      CB   C  
ATOM   2537 1HD1 LEU C 163      71.517  94.434  67.754  1.00  0.00      CB   H  
ATOM   2538 2HD1 LEU C 163      70.762  92.890  67.221  1.00  0.00      CB   H  
ATOM   2539 3HD1 LEU C 163      69.928  93.939  68.416  1.00  0.00      CB   H  
ATOM   2540  CD2 LEU C 163      71.958  93.846  70.352  1.00  0.00      CB   C  
ATOM   2541 1HD2 LEU C 163      72.592  94.663  69.952  1.00  0.00      CB   H  
ATOM   2542 2HD2 LEU C 163      71.029  94.304  70.757  1.00  0.00      CB   H  
ATOM   2543 3HD2 LEU C 163      72.486  93.350  71.195  1.00  0.00      CB   H  
ATOM   2544  C   LEU C 163      71.465  90.154  67.955  1.00  0.00      CB   C  
ATOM   2545  O   LEU C 163      71.520  90.499  66.776  1.00  0.00      CB   O  
ATOM   2546  N   ILE C 164      72.416  89.356  68.479  1.00  0.00      CB   N  
ATOM   2547  HN  ILE C 164      72.364  89.096  69.446  1.00  0.00      CB   H  
ATOM   2548  CA  ILE C 164      73.536  88.830  67.704  1.00  0.00      CB   C  
ATOM   2549  HA  ILE C 164      74.040  89.657  67.228  1.00  0.00      CB   H  
ATOM   2550  CB  ILE C 164      74.526  88.104  68.622  1.00  0.00      CB   C  
ATOM   2551  HB  ILE C 164      73.965  87.312  69.176  1.00  0.00      CB   H  
ATOM   2552  CG2 ILE C 164      75.651  87.417  67.807  1.00  0.00      CB   C  
ATOM   2553 1HG2 ILE C 164      76.404  86.960  68.486  1.00  0.00      CB   H  
ATOM   2554 2HG2 ILE C 164      75.264  86.600  67.159  1.00  0.00      CB   H  
ATOM   2555 3HG2 ILE C 164      76.171  88.159  67.168  1.00  0.00      CB   H  
ATOM   2556  CG1 ILE C 164      75.120  89.071  69.675  1.00  0.00      CB   C  
ATOM   2557 1HG1 ILE C 164      74.355  89.789  70.033  1.00  0.00      CB   H  
ATOM   2558 2HG1 ILE C 164      75.923  89.677  69.199  1.00  0.00      CB   H  
ATOM   2559  CD  ILE C 164      75.669  88.333  70.900  1.00  0.00      CB   C  
ATOM   2560  HD1 ILE C 164      75.982  89.057  71.680  1.00  0.00      CB   H  
ATOM   2561  HD2 ILE C 164      74.892  87.678  71.346  1.00  0.00      CB   H  
ATOM   2562  HD3 ILE C 164      76.533  87.694  70.622  1.00  0.00      CB   H  
ATOM   2563  C   ILE C 164      73.079  87.906  66.582  1.00  0.00      CB   C  
ATOM   2564  O   ILE C 164      73.486  88.020  65.429  1.00  0.00      CB   O  
ATOM   2565  N   SER C 165      72.160  86.982  66.905  1.00  0.00      CB   N  
ATOM   2566  HN  SER C 165      71.798  86.953  67.836  1.00  0.00      CB   H  
ATOM   2567  CA  SER C 165      71.790  85.889  66.022  1.00  0.00      CB   C  
ATOM   2568  HA  SER C 165      72.680  85.523  65.519  1.00  0.00      CB   H  
ATOM   2569  CB  SER C 165      71.149  84.742  66.819  1.00  0.00      CB   C  
ATOM   2570  HB1 SER C 165      70.927  83.889  66.148  1.00  0.00      CB   H  
ATOM   2571  HB2 SER C 165      70.198  85.087  67.280  1.00  0.00      CB   H  
ATOM   2572  OG  SER C 165      72.033  84.303  67.847  1.00  0.00      CB   O  
ATOM   2573  HG  SER C 165      71.985  84.965  68.560  1.00  0.00      CB   H  
ATOM   2574  C   SER C 165      70.796  86.286  64.963  1.00  0.00      CB   C  
ATOM   2575  O   SER C 165      70.677  85.649  63.920  1.00  0.00      CB   O  
ATOM   2576  N   TYR C 166      70.053  87.385  65.198  1.00  0.00      CB   N  
ATOM   2577  HN  TYR C 166      70.082  87.848  66.086  1.00  0.00      CB   H  
ATOM   2578  CA  TYR C 166      69.145  87.941  64.221  1.00  0.00      CB   C  
ATOM   2579  HA  TYR C 166      68.899  87.192  63.482  1.00  0.00      CB   H  
ATOM   2580  CB  TYR C 166      67.813  88.457  64.842  1.00  0.00      CB   C  
ATOM   2581  HB1 TYR C 166      67.307  89.152  64.135  1.00  0.00      CB   H  
ATOM   2582  HB2 TYR C 166      68.011  89.031  65.767  1.00  0.00      CB   H  
ATOM   2583  CG  TYR C 166      66.843  87.338  65.152  1.00  0.00      CB   C  
ATOM   2584  CD1 TYR C 166      65.544  87.386  64.614  1.00  0.00      CB   C  
ATOM   2585  HD1 TYR C 166      65.258  88.190  63.953  1.00  0.00      CB   H  
ATOM   2586  CE1 TYR C 166      64.597  86.404  64.932  1.00  0.00      CB   C  
ATOM   2587  HE1 TYR C 166      63.602  86.458  64.520  1.00  0.00      CB   H  
ATOM   2588  CZ  TYR C 166      64.930  85.358  65.794  1.00  0.00      CB   C  
ATOM   2589  OH  TYR C 166      63.935  84.416  66.123  1.00  0.00      CB   O  
ATOM   2590  HH  TYR C 166      64.357  83.612  66.447  1.00  0.00      CB   H  
ATOM   2591  CD2 TYR C 166      67.159  86.279  66.029  1.00  0.00      CB   C  
ATOM   2592  HD2 TYR C 166      68.132  86.229  66.490  1.00  0.00      CB   H  
ATOM   2593  CE2 TYR C 166      66.218  85.279  66.329  1.00  0.00      CB   C  
ATOM   2594  HE2 TYR C 166      66.489  84.477  67.003  1.00  0.00      CB   H  
ATOM   2595  C   TYR C 166      69.818  89.066  63.465  1.00  0.00      CB   C  
ATOM   2596  O   TYR C 166      69.231  89.648  62.565  1.00  0.00      CB   O  
ATOM   2597  N   LEU C 167      71.090  89.395  63.740  1.00  0.00      CB   N  
ATOM   2598  HN  LEU C 167      71.592  88.967  64.493  1.00  0.00      CB   H  
ATOM   2599  CA  LEU C 167      71.819  90.380  62.958  1.00  0.00      CB   C  
ATOM   2600  HA  LEU C 167      71.196  91.261  62.961  1.00  0.00      CB   H  
ATOM   2601  CB  LEU C 167      73.146  90.730  63.682  1.00  0.00      CB   C  
ATOM   2602  HB1 LEU C 167      73.970  90.054  63.382  1.00  0.00      CB   H  
ATOM   2603  HB2 LEU C 167      72.968  90.527  64.761  1.00  0.00      CB   H  
ATOM   2604  CG  LEU C 167      73.618  92.201  63.613  1.00  0.00      CB   C  
ATOM   2605  HG  LEU C 167      73.928  92.436  62.568  1.00  0.00      CB   H  
ATOM   2606  CD1 LEU C 167      72.529  93.211  64.013  1.00  0.00      CB   C  
ATOM   2607 1HD1 LEU C 167      72.963  94.233  64.068  1.00  0.00      CB   H  
ATOM   2608 2HD1 LEU C 167      71.701  93.225  63.274  1.00  0.00      CB   H  
ATOM   2609 3HD1 LEU C 167      72.109  92.953  65.008  1.00  0.00      CB   H  
ATOM   2610  CD2 LEU C 167      74.818  92.377  64.553  1.00  0.00      CB   C  
ATOM   2611 1HD2 LEU C 167      75.206  93.416  64.501  1.00  0.00      CB   H  
ATOM   2612 2HD2 LEU C 167      74.521  92.170  65.602  1.00  0.00      CB   H  
ATOM   2613 3HD2 LEU C 167      75.629  91.675  64.283  1.00  0.00      CB   H  
ATOM   2614  C   LEU C 167      71.976  90.008  61.465  1.00  0.00      CB   C  
ATOM   2615  O   LEU C 167      71.756  90.878  60.617  1.00  0.00      CB   O  
ATOM   2616  N   PRO C 168      72.264  88.762  61.043  1.00  0.00      CB   N  
ATOM   2617  CD  PRO C 168      73.005  87.765  61.825  1.00  0.00      CB   C  
ATOM   2618  HD1 PRO C 168      72.331  87.317  62.585  1.00  0.00      CB   H  
ATOM   2619  HD2 PRO C 168      73.898  88.202  62.315  1.00  0.00      CB   H  
ATOM   2620  CA  PRO C 168      71.899  88.227  59.727  1.00  0.00      CB   C  
ATOM   2621  HA  PRO C 168      72.547  88.709  59.016  1.00  0.00      CB   H  
ATOM   2622  CB  PRO C 168      72.232  86.731  59.820  1.00  0.00      CB   C  
ATOM   2623  HB1 PRO C 168      71.383  86.153  60.245  1.00  0.00      CB   H  
ATOM   2624  HB2 PRO C 168      72.513  86.311  58.831  1.00  0.00      CB   H  
ATOM   2625  CG  PRO C 168      73.398  86.694  60.808  1.00  0.00      CB   C  
ATOM   2626  HG1 PRO C 168      73.546  85.703  61.273  1.00  0.00      CB   H  
ATOM   2627  HG2 PRO C 168      74.338  87.006  60.297  1.00  0.00      CB   H  
ATOM   2628  C   PRO C 168      70.500  88.523  59.207  1.00  0.00      CB   C  
ATOM   2629  O   PRO C 168      70.362  89.043  58.104  1.00  0.00      CB   O  
ATOM   2630  N   LEU C 169      69.446  88.240  59.995  1.00  0.00      CB   N  
ATOM   2631  HN  LEU C 169      69.620  87.870  60.903  1.00  0.00      CB   H  
ATOM   2632  CA  LEU C 169      68.056  88.507  59.666  1.00  0.00      CB   C  
ATOM   2633  HA  LEU C 169      67.848  88.005  58.732  1.00  0.00      CB   H  
ATOM   2634  CB  LEU C 169      67.146  87.888  60.769  1.00  0.00      CB   C  
ATOM   2635  HB1 LEU C 169      67.442  88.278  61.760  1.00  0.00      CB   H  
ATOM   2636  HB2 LEU C 169      67.359  86.795  60.781  1.00  0.00      CB   H  
ATOM   2637  CG  LEU C 169      65.607  88.053  60.675  1.00  0.00      CB   C  
ATOM   2638  HG  LEU C 169      65.180  87.305  61.392  1.00  0.00      CB   H  
ATOM   2639  CD1 LEU C 169      65.100  89.425  61.157  1.00  0.00      CB   C  
ATOM   2640 1HD1 LEU C 169      65.332  90.231  60.431  1.00  0.00      CB   H  
ATOM   2641 2HD1 LEU C 169      64.001  89.400  61.293  1.00  0.00      CB   H  
ATOM   2642 3HD1 LEU C 169      65.565  89.691  62.125  1.00  0.00      CB   H  
ATOM   2643  CD2 LEU C 169      65.055  87.697  59.292  1.00  0.00      CB   C  
ATOM   2644 1HD2 LEU C 169      65.407  86.689  58.990  1.00  0.00      CB   H  
ATOM   2645 2HD2 LEU C 169      63.942  87.681  59.305  1.00  0.00      CB   H  
ATOM   2646 3HD2 LEU C 169      65.389  88.437  58.535  1.00  0.00      CB   H  
ATOM   2647  C   LEU C 169      67.784  89.987  59.411  1.00  0.00      CB   C  
ATOM   2648  O   LEU C 169      67.086  90.349  58.465  1.00  0.00      CB   O  
ATOM   2649  N   MET C 170      68.394  90.876  60.220  1.00  0.00      CB   N  
ATOM   2650  HN  MET C 170      68.929  90.525  60.995  1.00  0.00      CB   H  
ATOM   2651  CA  MET C 170      68.211  92.315  60.209  1.00  0.00      CB   C  
ATOM   2652  HA  MET C 170      67.200  92.542  59.892  1.00  0.00      CB   H  
ATOM   2653  CB  MET C 170      68.420  92.905  61.632  1.00  0.00      CB   C  
ATOM   2654  HB1 MET C 170      68.317  94.016  61.599  1.00  0.00      CB   H  
ATOM   2655  HB2 MET C 170      69.462  92.683  61.957  1.00  0.00      CB   H  
ATOM   2656  CG  MET C 170      67.457  92.388  62.722  1.00  0.00      CB   C  
ATOM   2657  HG1 MET C 170      67.827  92.782  63.691  1.00  0.00      CB   H  
ATOM   2658  HG2 MET C 170      67.521  91.283  62.783  1.00  0.00      CB   H  
ATOM   2659  SD  MET C 170      65.714  92.844  62.503  1.00  0.00      CB   S  
ATOM   2660  CE  MET C 170      65.170  92.170  64.098  1.00  0.00      CB   C  
ATOM   2661  HE1 MET C 170      64.075  92.320  64.233  1.00  0.00      CB   H  
ATOM   2662  HE2 MET C 170      65.373  91.081  64.172  1.00  0.00      CB   H  
ATOM   2663  HE3 MET C 170      65.687  92.677  64.941  1.00  0.00      CB   H  
ATOM   2664  C   MET C 170      69.151  93.033  59.236  1.00  0.00      CB   C  
ATOM   2665  O   MET C 170      69.256  94.257  59.239  1.00  0.00      CB   O  
ATOM   2666  N   GLY C 171      69.847  92.301  58.338  1.00  0.00      CB   N  
ATOM   2667  HN  GLY C 171      69.826  91.306  58.403  1.00  0.00      CB   H  
ATOM   2668  CA  GLY C 171      70.440  92.911  57.144  1.00  0.00      CB   C  
ATOM   2669  HA1 GLY C 171      70.645  93.959  57.309  1.00  0.00      CB   H  
ATOM   2670  HA2 GLY C 171      69.750  92.755  56.330  1.00  0.00      CB   H  
ATOM   2671  C   GLY C 171      71.751  92.322  56.716  1.00  0.00      CB   C  
ATOM   2672  O   GLY C 171      72.141  92.444  55.553  1.00  0.00      CB   O  
ATOM   2673  N   TRP C 172      72.458  91.619  57.620  1.00  0.00      CB   N  
ATOM   2674  HN  TRP C 172      72.092  91.503  58.549  1.00  0.00      CB   H  
ATOM   2675  CA  TRP C 172      73.787  91.072  57.381  1.00  0.00      CB   C  
ATOM   2676  HA  TRP C 172      74.342  91.795  56.803  1.00  0.00      CB   H  
ATOM   2677  CB  TRP C 172      74.478  90.946  58.780  1.00  0.00      CB   C  
ATOM   2678  HB1 TRP C 172      74.036  90.100  59.333  1.00  0.00      CB   H  
ATOM   2679  HB2 TRP C 172      74.215  91.867  59.349  1.00  0.00      CB   H  
ATOM   2680  CG  TRP C 172      75.962  90.795  58.856  1.00  0.00      CB   C  
ATOM   2681  CD1 TRP C 172      76.833  90.703  57.812  1.00  0.00      CB   C  
ATOM   2682  HD1 TRP C 172      76.541  90.765  56.771  1.00  0.00      CB   H  
ATOM   2683  NE1 TRP C 172      78.105  90.538  58.282  1.00  0.00      CB   N  
ATOM   2684  HE1 TRP C 172      78.873  90.164  57.762  1.00  0.00      CB   H  
ATOM   2685  CE2 TRP C 172      78.104  90.586  59.640  1.00  0.00      CB   C  
ATOM   2686  CD2 TRP C 172      76.765  90.741  60.055  1.00  0.00      CB   C  
ATOM   2687  CE3 TRP C 172      76.482  90.813  61.425  1.00  0.00      CB   C  
ATOM   2688  HE3 TRP C 172      75.467  90.919  61.763  1.00  0.00      CB   H  
ATOM   2689  CZ3 TRP C 172      77.537  90.703  62.338  1.00  0.00      CB   C  
ATOM   2690  HZ3 TRP C 172      77.333  90.687  63.400  1.00  0.00      CB   H  
ATOM   2691  CZ2 TRP C 172      79.154  90.518  60.542  1.00  0.00      CB   C  
ATOM   2692  HZ2 TRP C 172      80.174  90.411  60.201  1.00  0.00      CB   H  
ATOM   2693  CH2 TRP C 172      78.851  90.563  61.901  1.00  0.00      CB   C  
ATOM   2694  HH2 TRP C 172      79.657  90.469  62.624  1.00  0.00      CB   H  
ATOM   2695  C   TRP C 172      73.698  89.757  56.565  1.00  0.00      CB   C  
ATOM   2696  O   TRP C 172      73.951  88.658  57.053  1.00  0.00      CB   O  
ATOM   2697  N   THR C 173      73.291  89.874  55.279  1.00  0.00      CB   N  
ATOM   2698  HN  THR C 173      73.218  90.799  54.917  1.00  0.00      CB   H  
ATOM   2699  CA  THR C 173      72.521  88.846  54.552  1.00  0.00      CB   C  
ATOM   2700  HA  THR C 173      72.241  88.052  55.235  1.00  0.00      CB   H  
ATOM   2701  CB  THR C 173      71.238  89.451  53.940  1.00  0.00      CB   C  
ATOM   2702  HB  THR C 173      70.794  88.823  53.129  1.00  0.00      CB   H  
ATOM   2703  OG1 THR C 173      71.475  90.760  53.419  1.00  0.00      CB   O  
ATOM   2704  HG1 THR C 173      71.669  91.321  54.195  1.00  0.00      CB   H  
ATOM   2705  CG2 THR C 173      70.152  89.581  55.011  1.00  0.00      CB   C  
ATOM   2706 1HG2 THR C 173      69.232  90.044  54.596  1.00  0.00      CB   H  
ATOM   2707 2HG2 THR C 173      69.889  88.579  55.397  1.00  0.00      CB   H  
ATOM   2708 3HG2 THR C 173      70.496  90.185  55.868  1.00  0.00      CB   H  
ATOM   2709  C   THR C 173      73.202  88.163  53.376  1.00  0.00      CB   C  
ATOM   2710  O   THR C 173      72.617  87.275  52.768  1.00  0.00      CB   O  
ATOM   2711  CB  CYS C 174      75.431  86.518  51.811  1.00  0.00      CB   C  
ATOM   2712  SG  CYS C 174      74.379  85.406  50.811  1.00  0.00      CB   S  
ATOM   2713  N   CYS C 174      74.424  88.568  52.994  1.00  0.00      CB   N  
ATOM   2714  HN  CYS C 174      74.891  89.242  53.554  1.00  0.00      CB   H  
ATOM   2715  CA  CYS C 174      75.119  88.059  51.810  1.00  0.00      CB   C  
ATOM   2716  HA  CYS C 174      76.094  88.513  51.873  1.00  0.00      CB   H  
ATOM   2717  HB1 CYS C 174      75.415  86.171  52.864  1.00  0.00      CB   H  
ATOM   2718  HB2 CYS C 174      76.475  86.391  51.449  1.00  0.00      CB   H  
ATOM   2719  C   CYS C 174      74.629  88.598  50.471  1.00  0.00      CB   C  
ATOM   2720  O   CYS C 174      75.039  88.151  49.407  1.00  0.00      CB   O  
ATOM   2721  N   CYS C 175      73.800  89.662  50.474  1.00  0.00      CB   N  
ATOM   2722  HN  CYS C 175      73.381  89.969  51.324  1.00  0.00      CB   H  
ATOM   2723  CA  CYS C 175      73.467  90.392  49.255  1.00  0.00      CB   C  
ATOM   2724  HA  CYS C 175      73.096  89.654  48.554  1.00  0.00      CB   H  
ATOM   2725  CB  CYS C 175      72.269  91.362  49.500  1.00  0.00      CB   C  
ATOM   2726  HB1 CYS C 175      72.485  91.954  50.417  1.00  0.00      CB   H  
ATOM   2727  HB2 CYS C 175      71.380  90.738  49.744  1.00  0.00      CB   H  
ATOM   2728  SG  CYS C 175      71.857  92.504  48.130  1.00  0.00      CB   S  
ATOM   2729  HG  CYS C 175      71.312  91.590  47.326  1.00  0.00      CB   H  
ATOM   2730  C   CYS C 175      74.667  91.024  48.508  1.00  0.00      CB   C  
ATOM   2731  O   CYS C 175      74.730  90.885  47.283  1.00  0.00      CB   O  
ATOM   2732  N   PRO C 176      75.655  91.663  49.153  1.00  0.00      CB   N  
ATOM   2733  CD  PRO C 176      75.405  92.409  50.397  1.00  0.00      CB   C  
ATOM   2734  HD1 PRO C 176      75.360  91.723  51.272  1.00  0.00      CB   H  
ATOM   2735  HD2 PRO C 176      74.451  92.978  50.312  1.00  0.00      CB   H  
ATOM   2736  CA  PRO C 176      76.780  92.235  48.412  1.00  0.00      CB   C  
ATOM   2737  HA  PRO C 176      76.585  92.302  47.355  1.00  0.00      CB   H  
ATOM   2738  CB  PRO C 176      76.956  93.616  49.055  1.00  0.00      CB   C  
ATOM   2739  HB1 PRO C 176      77.981  94.028  48.943  1.00  0.00      CB   H  
ATOM   2740  HB2 PRO C 176      76.238  94.321  48.583  1.00  0.00      CB   H  
ATOM   2741  CG  PRO C 176      76.562  93.396  50.515  1.00  0.00      CB   C  
ATOM   2742  HG1 PRO C 176      77.412  92.946  51.070  1.00  0.00      CB   H  
ATOM   2743  HG2 PRO C 176      76.247  94.330  51.018  1.00  0.00      CB   H  
ATOM   2744  C   PRO C 176      78.026  91.385  48.604  1.00  0.00      CB   C  
ATOM   2745  O   PRO C 176      78.974  91.547  47.833  1.00  0.00      CB   O  
ATOM   2746  N   SER C 177      78.062  90.524  49.633  1.00  0.00      CB   N  
ATOM   2747  HN  SER C 177      77.234  90.388  50.166  1.00  0.00      CB   H  
ATOM   2748  CA  SER C 177      79.262  89.861  50.114  1.00  0.00      CB   C  
ATOM   2749  HA  SER C 177      80.123  90.247  49.592  1.00  0.00      CB   H  
ATOM   2750  CB  SER C 177      79.463  90.072  51.636  1.00  0.00      CB   C  
ATOM   2751  HB1 SER C 177      80.357  89.521  52.009  1.00  0.00      CB   H  
ATOM   2752  HB2 SER C 177      78.571  89.690  52.178  1.00  0.00      CB   H  
ATOM   2753  OG  SER C 177      79.596  91.454  51.968  1.00  0.00      CB   O  
ATOM   2754  HG  SER C 177      79.507  91.484  52.944  1.00  0.00      CB   H  
ATOM   2755  C   SER C 177      79.125  88.362  49.955  1.00  0.00      CB   C  
ATOM   2756  O   SER C 177      78.076  87.863  50.364  1.00  0.00      CB   O  
ATOM   2757  N   PRO C 178      80.083  87.610  49.405  1.00  0.00      CB   N  
ATOM   2758  CD  PRO C 178      81.333  88.159  48.868  1.00  0.00      CB   C  
ATOM   2759  HD1 PRO C 178      81.934  88.595  49.699  1.00  0.00      CB   H  
ATOM   2760  HD2 PRO C 178      81.121  88.927  48.088  1.00  0.00      CB   H  
ATOM   2761  CA  PRO C 178      80.080  86.140  49.328  1.00  0.00      CB   C  
ATOM   2762  HA  PRO C 178      79.475  85.885  48.470  1.00  0.00      CB   H  
ATOM   2763  CB  PRO C 178      81.566  85.805  49.129  1.00  0.00      CB   C  
ATOM   2764  HB1 PRO C 178      82.099  85.831  50.107  1.00  0.00      CB   H  
ATOM   2765  HB2 PRO C 178      81.733  84.817  48.656  1.00  0.00      CB   H  
ATOM   2766  CG  PRO C 178      82.067  86.963  48.264  1.00  0.00      CB   C  
ATOM   2767  HG1 PRO C 178      83.174  87.069  48.288  1.00  0.00      CB   H  
ATOM   2768  HG2 PRO C 178      81.741  86.810  47.210  1.00  0.00      CB   H  
ATOM   2769  C   PRO C 178      79.491  85.357  50.491  1.00  0.00      CB   C  
ATOM   2770  O   PRO C 178      79.917  85.554  51.626  1.00  0.00      CB   O  
ATOM   2771  SG  CYS C 179      75.433  83.718  50.427  1.00  0.00      CB   S  
ATOM   2772  CB  CYS C 179      76.847  82.664  50.857  1.00  0.00      CB   C  
ATOM   2773  N   CYS C 179      78.553  84.416  50.245  1.00  0.00      CB   N  
ATOM   2774  HN  CYS C 179      78.216  84.250  49.320  1.00  0.00      CB   H  
ATOM   2775  CA  CYS C 179      78.103  83.483  51.268  1.00  0.00      CB   C  
ATOM   2776  HA  CYS C 179      77.846  84.063  52.142  1.00  0.00      CB   H  
ATOM   2777  HB1 CYS C 179      76.550  81.997  51.695  1.00  0.00      CB   H  
ATOM   2778  HB2 CYS C 179      77.102  82.014  49.992  1.00  0.00      CB   H  
ATOM   2779  C   CYS C 179      79.201  82.520  51.686  1.00  0.00      CB   C  
ATOM   2780  O   CYS C 179      80.089  82.164  50.907  1.00  0.00      CB   O  
ATOM   2781  N   SER C 180      79.195  82.058  52.952  1.00  0.00      CB   N  
ATOM   2782  HN  SER C 180      78.506  82.365  53.615  1.00  0.00      CB   H  
ATOM   2783  CA  SER C 180      80.001  80.909  53.340  1.00  0.00      CB   C  
ATOM   2784  HA  SER C 180      81.010  81.103  53.012  1.00  0.00      CB   H  
ATOM   2785  CB  SER C 180      80.059  80.669  54.876  1.00  0.00      CB   C  
ATOM   2786  HB1 SER C 180      80.486  81.586  55.342  1.00  0.00      CB   H  
ATOM   2787  HB2 SER C 180      80.741  79.816  55.110  1.00  0.00      CB   H  
ATOM   2788  OG  SER C 180      78.761  80.432  55.432  1.00  0.00      CB   O  
ATOM   2789  HG  SER C 180      78.873  80.257  56.373  1.00  0.00      CB   H  
ATOM   2790  C   SER C 180      79.553  79.625  52.648  1.00  0.00      CB   C  
ATOM   2791  O   SER C 180      78.364  79.384  52.444  1.00  0.00      CB   O  
ATOM   2792  N   GLU C 181      80.505  78.738  52.314  1.00  0.00      CB   N  
ATOM   2793  HN  GLU C 181      81.472  78.982  52.421  1.00  0.00      CB   H  
ATOM   2794  CA  GLU C 181      80.278  77.424  51.729  1.00  0.00      CB   C  
ATOM   2795  HA  GLU C 181      79.609  77.551  50.889  1.00  0.00      CB   H  
ATOM   2796  CB  GLU C 181      81.632  76.874  51.212  1.00  0.00      CB   C  
ATOM   2797  HB1 GLU C 181      81.614  75.775  51.047  1.00  0.00      CB   H  
ATOM   2798  HB2 GLU C 181      82.413  77.064  51.982  1.00  0.00      CB   H  
ATOM   2799  CG  GLU C 181      82.059  77.543  49.894  1.00  0.00      CB   C  
ATOM   2800  HG1 GLU C 181      83.146  77.410  49.749  1.00  0.00      CB   H  
ATOM   2801  HG2 GLU C 181      81.842  78.634  49.913  1.00  0.00      CB   H  
ATOM   2802  CD  GLU C 181      81.357  76.898  48.721  1.00  0.00      CB   C  
ATOM   2803  OE1 GLU C 181      80.501  77.568  48.088  1.00  0.00      CB   O  
ATOM   2804  OE2 GLU C 181      81.645  75.710  48.432  1.00  0.00      CB   O  
ATOM   2805  C   GLU C 181      79.609  76.399  52.645  1.00  0.00      CB   C  
ATOM   2806  O   GLU C 181      79.921  75.209  52.609  1.00  0.00      CB   O  
ATOM   2807  N   LEU C 182      78.671  76.837  53.499  1.00  0.00      CB   N  
ATOM   2808  HN  LEU C 182      78.408  77.798  53.428  1.00  0.00      CB   H  
ATOM   2809  CA  LEU C 182      77.985  75.962  54.422  1.00  0.00      CB   C  
ATOM   2810  HA  LEU C 182      77.635  75.109  53.856  1.00  0.00      CB   H  
ATOM   2811  CB  LEU C 182      78.973  75.544  55.549  1.00  0.00      CB   C  
ATOM   2812  HB1 LEU C 182      78.984  76.302  56.360  1.00  0.00      CB   H  
ATOM   2813  HB2 LEU C 182      80.002  75.535  55.128  1.00  0.00      CB   H  
ATOM   2814  CG  LEU C 182      78.783  74.130  56.126  1.00  0.00      CB   C  
ATOM   2815  HG  LEU C 182      77.802  74.079  56.657  1.00  0.00      CB   H  
ATOM   2816  CD1 LEU C 182      78.818  73.041  55.041  1.00  0.00      CB   C  
ATOM   2817 1HD1 LEU C 182      78.830  72.030  55.499  1.00  0.00      CB   H  
ATOM   2818 2HD1 LEU C 182      77.925  73.110  54.385  1.00  0.00      CB   H  
ATOM   2819 3HD1 LEU C 182      79.730  73.148  54.416  1.00  0.00      CB   H  
ATOM   2820  CD2 LEU C 182      79.895  73.841  57.138  1.00  0.00      CB   C  
ATOM   2821 1HD2 LEU C 182      79.683  72.883  57.655  1.00  0.00      CB   H  
ATOM   2822 2HD2 LEU C 182      80.879  73.775  56.626  1.00  0.00      CB   H  
ATOM   2823 3HD2 LEU C 182      79.961  74.647  57.900  1.00  0.00      CB   H  
ATOM   2824  C   LEU C 182      76.745  76.632  55.021  1.00  0.00      CB   C  
ATOM   2825  O   LEU C 182      75.874  75.953  55.561  1.00  0.00      CB   O  
ATOM   2826  N   PHE C 183      76.574  77.964  54.871  1.00  0.00      CB   N  
ATOM   2827  HN  PHE C 183      77.290  78.565  54.518  1.00  0.00      CB   H  
ATOM   2828  CA  PHE C 183      75.305  78.621  55.139  1.00  0.00      CB   C  
ATOM   2829  HA  PHE C 183      74.520  77.885  55.155  1.00  0.00      CB   H  
ATOM   2830  CB  PHE C 183      75.282  79.389  56.501  1.00  0.00      CB   C  
ATOM   2831  HB1 PHE C 183      74.463  80.140  56.506  1.00  0.00      CB   H  
ATOM   2832  HB2 PHE C 183      76.252  79.921  56.618  1.00  0.00      CB   H  
ATOM   2833  CG  PHE C 183      75.021  78.536  57.722  1.00  0.00      CB   C  
ATOM   2834  CD1 PHE C 183      74.006  77.559  57.742  1.00  0.00      CB   C  
ATOM   2835  HD1 PHE C 183      73.433  77.348  56.852  1.00  0.00      CB   H  
ATOM   2836  CE1 PHE C 183      73.701  76.871  58.920  1.00  0.00      CB   C  
ATOM   2837  HE1 PHE C 183      72.922  76.122  58.919  1.00  0.00      CB   H  
ATOM   2838  CZ  PHE C 183      74.375  77.176  60.109  1.00  0.00      CB   C  
ATOM   2839  HZ  PHE C 183      74.129  76.654  61.026  1.00  0.00      CB   H  
ATOM   2840  CD2 PHE C 183      75.696  78.821  58.924  1.00  0.00      CB   C  
ATOM   2841  HD2 PHE C 183      76.462  79.583  58.931  1.00  0.00      CB   H  
ATOM   2842  CE2 PHE C 183      75.375  78.156  60.113  1.00  0.00      CB   C  
ATOM   2843  HE2 PHE C 183      75.914  78.382  61.021  1.00  0.00      CB   H  
ATOM   2844  C   PHE C 183      74.946  79.611  54.033  1.00  0.00      CB   C  
ATOM   2845  O   PHE C 183      75.506  80.708  53.993  1.00  0.00      CB   O  
ATOM   2846  N   PRO C 184      73.998  79.325  53.132  1.00  0.00      CB   N  
ATOM   2847  CD  PRO C 184      73.516  77.974  52.833  1.00  0.00      CB   C  
ATOM   2848  HD1 PRO C 184      72.895  77.620  53.686  1.00  0.00      CB   H  
ATOM   2849  HD2 PRO C 184      74.367  77.278  52.655  1.00  0.00      CB   H  
ATOM   2850  CA  PRO C 184      73.231  80.345  52.411  1.00  0.00      CB   C  
ATOM   2851  HA  PRO C 184      73.897  80.762  51.672  1.00  0.00      CB   H  
ATOM   2852  CB  PRO C 184      72.067  79.559  51.782  1.00  0.00      CB   C  
ATOM   2853  HB1 PRO C 184      71.214  79.500  52.497  1.00  0.00      CB   H  
ATOM   2854  HB2 PRO C 184      71.716  80.010  50.831  1.00  0.00      CB   H  
ATOM   2855  CG  PRO C 184      72.640  78.152  51.593  1.00  0.00      CB   C  
ATOM   2856  HG1 PRO C 184      71.850  77.380  51.510  1.00  0.00      CB   H  
ATOM   2857  HG2 PRO C 184      73.287  78.113  50.693  1.00  0.00      CB   H  
ATOM   2858  C   PRO C 184      72.771  81.521  53.261  1.00  0.00      CB   C  
ATOM   2859  O   PRO C 184      72.295  81.310  54.374  1.00  0.00      CB   O  
ATOM   2860  N   LEU C 185      72.927  82.756  52.759  1.00  0.00      CB   N  
ATOM   2861  HN  LEU C 185      73.333  82.878  51.858  1.00  0.00      CB   H  
ATOM   2862  CA  LEU C 185      72.499  83.981  53.416  1.00  0.00      CB   C  
ATOM   2863  HA  LEU C 185      72.646  84.767  52.698  1.00  0.00      CB   H  
ATOM   2864  CB  LEU C 185      70.983  84.041  53.774  1.00  0.00      CB   C  
ATOM   2865  HB1 LEU C 185      70.809  85.028  54.264  1.00  0.00      CB   H  
ATOM   2866  HB2 LEU C 185      70.733  83.258  54.518  1.00  0.00      CB   H  
ATOM   2867  CG  LEU C 185      69.971  83.988  52.604  1.00  0.00      CB   C  
ATOM   2868  HG  LEU C 185      69.026  84.413  53.022  1.00  0.00      CB   H  
ATOM   2869  CD1 LEU C 185      70.370  84.863  51.408  1.00  0.00      CB   C  
ATOM   2870 1HD1 LEU C 185      69.561  84.892  50.653  1.00  0.00      CB   H  
ATOM   2871 2HD1 LEU C 185      70.577  85.904  51.740  1.00  0.00      CB   H  
ATOM   2872 3HD1 LEU C 185      71.283  84.466  50.911  1.00  0.00      CB   H  
ATOM   2873  CD2 LEU C 185      69.634  82.561  52.146  1.00  0.00      CB   C  
ATOM   2874 1HD2 LEU C 185      68.769  82.574  51.447  1.00  0.00      CB   H  
ATOM   2875 2HD2 LEU C 185      70.496  82.107  51.621  1.00  0.00      CB   H  
ATOM   2876 3HD2 LEU C 185      69.378  81.919  53.015  1.00  0.00      CB   H  
ATOM   2877  C   LEU C 185      73.379  84.412  54.585  1.00  0.00      CB   C  
ATOM   2878  O   LEU C 185      73.064  85.371  55.289  1.00  0.00      CB   O  
ATOM   2879  N   ILE C 186      74.546  83.765  54.792  1.00  0.00      CB   N  
ATOM   2880  HN  ILE C 186      74.783  82.940  54.276  1.00  0.00      CB   H  
ATOM   2881  CA  ILE C 186      75.482  84.170  55.826  1.00  0.00      CB   C  
ATOM   2882  HA  ILE C 186      75.060  84.993  56.374  1.00  0.00      CB   H  
ATOM   2883  CB  ILE C 186      75.647  83.111  56.916  1.00  0.00      CB   C  
ATOM   2884  HB  ILE C 186      75.946  82.150  56.441  1.00  0.00      CB   H  
ATOM   2885  CG2 ILE C 186      76.751  83.527  57.910  1.00  0.00      CB   C  
ATOM   2886 1HG2 ILE C 186      76.868  82.759  58.701  1.00  0.00      CB   H  
ATOM   2887 2HG2 ILE C 186      77.739  83.621  57.412  1.00  0.00      CB   H  
ATOM   2888 3HG2 ILE C 186      76.483  84.494  58.386  1.00  0.00      CB   H  
ATOM   2889  CG1 ILE C 186      74.263  82.921  57.601  1.00  0.00      CB   C  
ATOM   2890 1HG1 ILE C 186      73.605  82.356  56.898  1.00  0.00      CB   H  
ATOM   2891 2HG1 ILE C 186      73.799  83.924  57.751  1.00  0.00      CB   H  
ATOM   2892  CD  ILE C 186      74.270  82.214  58.961  1.00  0.00      CB   C  
ATOM   2893  HD1 ILE C 186      73.230  82.006  59.299  1.00  0.00      CB   H  
ATOM   2894  HD2 ILE C 186      74.805  81.247  58.896  1.00  0.00      CB   H  
ATOM   2895  HD3 ILE C 186      74.762  82.841  59.734  1.00  0.00      CB   H  
ATOM   2896  C   ILE C 186      76.807  84.597  55.185  1.00  0.00      CB   C  
ATOM   2897  O   ILE C 186      77.544  83.757  54.663  1.00  0.00      CB   O  
ATOM   2898  N   PRO C 187      77.171  85.879  55.165  1.00  0.00      CB   N  
ATOM   2899  CD  PRO C 187      76.354  86.946  55.746  1.00  0.00      CB   C  
ATOM   2900  HD1 PRO C 187      76.165  86.779  56.834  1.00  0.00      CB   H  
ATOM   2901  HD2 PRO C 187      75.378  86.995  55.212  1.00  0.00      CB   H  
ATOM   2902  CA  PRO C 187      78.232  86.415  54.297  1.00  0.00      CB   C  
ATOM   2903  HA  PRO C 187      78.125  85.982  53.314  1.00  0.00      CB   H  
ATOM   2904  CB  PRO C 187      77.958  87.926  54.274  1.00  0.00      CB   C  
ATOM   2905  HB1 PRO C 187      78.861  88.567  54.221  1.00  0.00      CB   H  
ATOM   2906  HB2 PRO C 187      77.347  88.152  53.383  1.00  0.00      CB   H  
ATOM   2907  CG  PRO C 187      77.149  88.213  55.536  1.00  0.00      CB   C  
ATOM   2908  HG1 PRO C 187      77.838  88.357  56.394  1.00  0.00      CB   H  
ATOM   2909  HG2 PRO C 187      76.500  89.099  55.426  1.00  0.00      CB   H  
ATOM   2910  C   PRO C 187      79.669  86.148  54.717  1.00  0.00      CB   C  
ATOM   2911  O   PRO C 187      80.558  86.860  54.251  1.00  0.00      CB   O  
ATOM   2912  N   ASN C 188      79.953  85.172  55.592  1.00  0.00      CB   N  
ATOM   2913  HN  ASN C 188      79.191  84.592  55.869  1.00  0.00      CB   H  
ATOM   2914  CA  ASN C 188      81.306  84.754  55.939  1.00  0.00      CB   C  
ATOM   2915  HA  ASN C 188      81.145  83.870  56.538  1.00  0.00      CB   H  
ATOM   2916  CB  ASN C 188      82.121  84.298  54.684  1.00  0.00      CB   C  
ATOM   2917  HB1 ASN C 188      82.523  85.177  54.138  1.00  0.00      CB   H  
ATOM   2918  HB2 ASN C 188      81.449  83.746  54.002  1.00  0.00      CB   H  
ATOM   2919  CG  ASN C 188      83.273  83.375  55.069  1.00  0.00      CB   C  
ATOM   2920  OD1 ASN C 188      83.399  82.972  56.227  1.00  0.00      CB   O  
ATOM   2921  ND2 ASN C 188      84.141  83.019  54.098  1.00  0.00      CB   N  
ATOM   2922 1HD2 ASN C 188      83.892  83.167  53.139  1.00  0.00      CB   H  
ATOM   2923 2HD2 ASN C 188      84.946  82.482  54.355  1.00  0.00      CB   H  
ATOM   2924  C   ASN C 188      82.057  85.722  56.881  1.00  0.00      CB   C  
ATOM   2925  O   ASN C 188      82.712  85.304  57.835  1.00  0.00      CB   O  
ATOM   2926  N   ASP C 189      81.932  87.057  56.699  1.00  0.00      CB   N  
ATOM   2927  HN  ASP C 189      81.409  87.402  55.914  1.00  0.00      CB   H  
ATOM   2928  CA  ASP C 189      82.438  88.061  57.625  1.00  0.00      CB   C  
ATOM   2929  HA  ASP C 189      83.480  87.818  57.795  1.00  0.00      CB   H  
ATOM   2930  CB  ASP C 189      82.394  89.500  57.023  1.00  0.00      CB   C  
ATOM   2931  HB1 ASP C 189      82.837  89.487  56.010  1.00  0.00      CB   H  
ATOM   2932  HB2 ASP C 189      83.010  90.164  57.668  1.00  0.00      CB   H  
ATOM   2933  CG  ASP C 189      81.022  90.130  56.906  1.00  0.00      CB   C  
ATOM   2934  OD1 ASP C 189      80.014  89.413  56.730  1.00  0.00      CB   O  
ATOM   2935  OD2 ASP C 189      80.947  91.389  56.892  1.00  0.00      CB   O  
ATOM   2936  C   ASP C 189      81.757  87.943  58.990  1.00  0.00      CB   C  
ATOM   2937  O   ASP C 189      82.388  88.101  60.039  1.00  0.00      CB   O  
ATOM   2938  N   TYR C 190      80.449  87.579  58.975  1.00  0.00      CB   N  
ATOM   2939  HN  TYR C 190      79.969  87.670  58.098  1.00  0.00      CB   H  
ATOM   2940  CA  TYR C 190      79.706  87.127  60.137  1.00  0.00      CB   C  
ATOM   2941  HA  TYR C 190      79.744  87.914  60.876  1.00  0.00      CB   H  
ATOM   2942  CB  TYR C 190      78.203  86.854  59.795  1.00  0.00      CB   C  
ATOM   2943  HB1 TYR C 190      78.141  86.141  58.945  1.00  0.00      CB   H  
ATOM   2944  HB2 TYR C 190      77.719  87.801  59.475  1.00  0.00      CB   H  
ATOM   2945  CG  TYR C 190      77.422  86.282  60.970  1.00  0.00      CB   C  
ATOM   2946  CD1 TYR C 190      76.905  87.141  61.952  1.00  0.00      CB   C  
ATOM   2947  HD1 TYR C 190      77.042  88.198  61.843  1.00  0.00      CB   H  
ATOM   2948  CE1 TYR C 190      76.238  86.638  63.078  1.00  0.00      CB   C  
ATOM   2949  HE1 TYR C 190      75.859  87.304  63.843  1.00  0.00      CB   H  
ATOM   2950  CZ  TYR C 190      76.067  85.260  63.222  1.00  0.00      CB   C  
ATOM   2951  OH  TYR C 190      75.435  84.767  64.380  1.00  0.00      CB   O  
ATOM   2952  HH  TYR C 190      75.627  83.831  64.458  1.00  0.00      CB   H  
ATOM   2953  CD2 TYR C 190      77.231  84.899  61.127  1.00  0.00      CB   C  
ATOM   2954  HD2 TYR C 190      77.655  84.214  60.408  1.00  0.00      CB   H  
ATOM   2955  CE2 TYR C 190      76.552  84.387  62.243  1.00  0.00      CB   C  
ATOM   2956  HE2 TYR C 190      76.428  83.320  62.359  1.00  0.00      CB   H  
ATOM   2957  C   TYR C 190      80.336  85.914  60.803  1.00  0.00      CB   C  
ATOM   2958  O   TYR C 190      80.509  85.918  62.016  1.00  0.00      CB   O  
ATOM   2959  N   LEU C 191      80.754  84.870  60.042  1.00  0.00      CB   N  
ATOM   2960  HN  LEU C 191      80.732  84.932  59.049  1.00  0.00      CB   H  
ATOM   2961  CA  LEU C 191      81.380  83.680  60.607  1.00  0.00      CB   C  
ATOM   2962  HA  LEU C 191      80.705  83.276  61.345  1.00  0.00      CB   H  
ATOM   2963  CB  LEU C 191      81.718  82.571  59.569  1.00  0.00      CB   C  
ATOM   2964  HB1 LEU C 191      82.304  81.771  60.087  1.00  0.00      CB   H  
ATOM   2965  HB2 LEU C 191      82.376  82.984  58.773  1.00  0.00      CB   H  
ATOM   2966  CG  LEU C 191      80.531  81.845  58.904  1.00  0.00      CB   C  
ATOM   2967  HG  LEU C 191      80.027  82.546  58.191  1.00  0.00      CB   H  
ATOM   2968  CD1 LEU C 191      81.081  80.644  58.119  1.00  0.00      CB   C  
ATOM   2969 1HD1 LEU C 191      80.266  80.051  57.659  1.00  0.00      CB   H  
ATOM   2970 2HD1 LEU C 191      81.784  80.982  57.324  1.00  0.00      CB   H  
ATOM   2971 3HD1 LEU C 191      81.649  79.965  58.793  1.00  0.00      CB   H  
ATOM   2972  CD2 LEU C 191      79.479  81.355  59.906  1.00  0.00      CB   C  
ATOM   2973 1HD2 LEU C 191      78.670  80.796  59.388  1.00  0.00      CB   H  
ATOM   2974 2HD2 LEU C 191      79.944  80.669  60.651  1.00  0.00      CB   H  
ATOM   2975 3HD2 LEU C 191      79.019  82.207  60.441  1.00  0.00      CB   H  
ATOM   2976  C   LEU C 191      82.655  83.992  61.371  1.00  0.00      CB   C  
ATOM   2977  O   LEU C 191      82.868  83.462  62.457  1.00  0.00      CB   O  
ATOM   2978  N   LEU C 192      83.513  84.895  60.848  1.00  0.00      CB   N  
ATOM   2979  HN  LEU C 192      83.326  85.287  59.948  1.00  0.00      CB   H  
ATOM   2980  CA  LEU C 192      84.729  85.307  61.530  1.00  0.00      CB   C  
ATOM   2981  HA  LEU C 192      85.324  84.420  61.692  1.00  0.00      CB   H  
ATOM   2982  CB  LEU C 192      85.507  86.287  60.611  1.00  0.00      CB   C  
ATOM   2983  HB1 LEU C 192      84.912  87.210  60.455  1.00  0.00      CB   H  
ATOM   2984  HB2 LEU C 192      85.586  85.789  59.617  1.00  0.00      CB   H  
ATOM   2985  CG  LEU C 192      86.950  86.679  61.022  1.00  0.00      CB   C  
ATOM   2986  HG  LEU C 192      87.420  87.108  60.106  1.00  0.00      CB   H  
ATOM   2987  CD1 LEU C 192      87.030  87.786  62.085  1.00  0.00      CB   C  
ATOM   2988 1HD1 LEU C 192      88.087  88.100  62.222  1.00  0.00      CB   H  
ATOM   2989 2HD1 LEU C 192      86.445  88.670  61.760  1.00  0.00      CB   H  
ATOM   2990 3HD1 LEU C 192      86.644  87.441  63.063  1.00  0.00      CB   H  
ATOM   2991  CD2 LEU C 192      87.805  85.468  61.424  1.00  0.00      CB   C  
ATOM   2992 1HD2 LEU C 192      88.850  85.793  61.615  1.00  0.00      CB   H  
ATOM   2993 2HD2 LEU C 192      87.416  84.989  62.346  1.00  0.00      CB   H  
ATOM   2994 3HD2 LEU C 192      87.823  84.716  60.607  1.00  0.00      CB   H  
ATOM   2995  C   LEU C 192      84.453  85.913  62.907  1.00  0.00      CB   C  
ATOM   2996  O   LEU C 192      85.063  85.530  63.904  1.00  0.00      CB   O  
ATOM   2997  N   GLY C 193      83.455  86.817  63.027  1.00  0.00      CB   N  
ATOM   2998  HN  GLY C 193      82.948  87.101  62.214  1.00  0.00      CB   H  
ATOM   2999  CA  GLY C 193      83.045  87.359  64.322  1.00  0.00      CB   C  
ATOM   3000  HA1 GLY C 193      82.355  88.170  64.129  1.00  0.00      CB   H  
ATOM   3001  HA2 GLY C 193      83.924  87.682  64.860  1.00  0.00      CB   H  
ATOM   3002  C   GLY C 193      82.325  86.371  65.208  1.00  0.00      CB   C  
ATOM   3003  O   GLY C 193      82.628  86.244  66.393  1.00  0.00      CB   O  
ATOM   3004  N   TRP C 194      81.348  85.638  64.643  1.00  0.00      CB   N  
ATOM   3005  HN  TRP C 194      81.130  85.782  63.671  1.00  0.00      CB   H  
ATOM   3006  CA  TRP C 194      80.529  84.644  65.317  1.00  0.00      CB   C  
ATOM   3007  HA  TRP C 194      80.030  85.126  66.145  1.00  0.00      CB   H  
ATOM   3008  CB  TRP C 194      79.462  84.147  64.296  1.00  0.00      CB   C  
ATOM   3009  HB1 TRP C 194      80.004  83.962  63.347  1.00  0.00      CB   H  
ATOM   3010  HB2 TRP C 194      78.758  84.986  64.107  1.00  0.00      CB   H  
ATOM   3011  CG  TRP C 194      78.672  82.908  64.586  1.00  0.00      CB   C  
ATOM   3012  CD1 TRP C 194      78.551  81.824  63.754  1.00  0.00      CB   C  
ATOM   3013  HD1 TRP C 194      79.009  81.746  62.778  1.00  0.00      CB   H  
ATOM   3014  NE1 TRP C 194      77.761  80.867  64.348  1.00  0.00      CB   N  
ATOM   3015  HE1 TRP C 194      77.144  80.263  63.877  1.00  0.00      CB   H  
ATOM   3016  CE2 TRP C 194      77.397  81.300  65.586  1.00  0.00      CB   C  
ATOM   3017  CD2 TRP C 194      77.903  82.610  65.756  1.00  0.00      CB   C  
ATOM   3018  CE3 TRP C 194      77.578  83.328  66.901  1.00  0.00      CB   C  
ATOM   3019  HE3 TRP C 194      77.908  84.347  67.033  1.00  0.00      CB   H  
ATOM   3020  CZ3 TRP C 194      76.785  82.708  67.871  1.00  0.00      CB   C  
ATOM   3021  HZ3 TRP C 194      76.501  83.251  68.762  1.00  0.00      CB   H  
ATOM   3022  CZ2 TRP C 194      76.669  80.666  66.572  1.00  0.00      CB   C  
ATOM   3023  HZ2 TRP C 194      76.305  79.663  66.430  1.00  0.00      CB   H  
ATOM   3024  CH2 TRP C 194      76.357  81.393  67.721  1.00  0.00      CB   C  
ATOM   3025  HH2 TRP C 194      75.758  80.934  68.498  1.00  0.00      CB   H  
ATOM   3026  C   TRP C 194      81.311  83.482  65.925  1.00  0.00      CB   C  
ATOM   3027  O   TRP C 194      81.150  83.155  67.103  1.00  0.00      CB   O  
ATOM   3028  N   LEU C 195      82.225  82.864  65.153  1.00  0.00      CB   N  
ATOM   3029  HN  LEU C 195      82.351  83.136  64.192  1.00  0.00      CB   H  
ATOM   3030  CA  LEU C 195      83.082  81.794  65.628  1.00  0.00      CB   C  
ATOM   3031  HA  LEU C 195      82.458  81.043  66.092  1.00  0.00      CB   H  
ATOM   3032  CB  LEU C 195      83.874  81.110  64.483  1.00  0.00      CB   C  
ATOM   3033  HB1 LEU C 195      84.789  80.611  64.878  1.00  0.00      CB   H  
ATOM   3034  HB2 LEU C 195      84.218  81.895  63.773  1.00  0.00      CB   H  
ATOM   3035  CG  LEU C 195      83.103  80.011  63.712  1.00  0.00      CB   C  
ATOM   3036  HG  LEU C 195      83.080  79.098  64.354  1.00  0.00      CB   H  
ATOM   3037  CD1 LEU C 195      81.645  80.344  63.367  1.00  0.00      CB   C  
ATOM   3038 1HD1 LEU C 195      81.179  79.503  62.813  1.00  0.00      CB   H  
ATOM   3039 2HD1 LEU C 195      81.056  80.510  64.298  1.00  0.00      CB   H  
ATOM   3040 3HD1 LEU C 195      81.599  81.248  62.732  1.00  0.00      CB   H  
ATOM   3041  CD2 LEU C 195      83.869  79.667  62.430  1.00  0.00      CB   C  
ATOM   3042 1HD2 LEU C 195      83.348  78.859  61.877  1.00  0.00      CB   H  
ATOM   3043 2HD2 LEU C 195      83.933  80.554  61.767  1.00  0.00      CB   H  
ATOM   3044 3HD2 LEU C 195      84.899  79.325  62.666  1.00  0.00      CB   H  
ATOM   3045  C   LEU C 195      84.023  82.258  66.716  1.00  0.00      CB   C  
ATOM   3046  O   LEU C 195      84.170  81.589  67.730  1.00  0.00      CB   O  
ATOM   3047  N   LEU C 196      84.654  83.438  66.568  1.00  0.00      CB   N  
ATOM   3048  HN  LEU C 196      84.523  83.982  65.741  1.00  0.00      CB   H  
ATOM   3049  CA  LEU C 196      85.482  84.019  67.616  1.00  0.00      CB   C  
ATOM   3050  HA  LEU C 196      86.179  83.255  67.923  1.00  0.00      CB   H  
ATOM   3051  CB  LEU C 196      86.293  85.232  67.108  1.00  0.00      CB   C  
ATOM   3052  HB1 LEU C 196      86.840  85.713  67.953  1.00  0.00      CB   H  
ATOM   3053  HB2 LEU C 196      85.585  85.975  66.679  1.00  0.00      CB   H  
ATOM   3054  CG  LEU C 196      87.336  84.852  66.040  1.00  0.00      CB   C  
ATOM   3055  HG  LEU C 196      86.809  84.331  65.205  1.00  0.00      CB   H  
ATOM   3056  CD1 LEU C 196      87.993  86.112  65.462  1.00  0.00      CB   C  
ATOM   3057 1HD1 LEU C 196      88.651  85.845  64.607  1.00  0.00      CB   H  
ATOM   3058 2HD1 LEU C 196      87.214  86.812  65.095  1.00  0.00      CB   H  
ATOM   3059 3HD1 LEU C 196      88.594  86.633  66.235  1.00  0.00      CB   H  
ATOM   3060  CD2 LEU C 196      88.420  83.910  66.583  1.00  0.00      CB   C  
ATOM   3061 1HD2 LEU C 196      89.134  83.656  65.773  1.00  0.00      CB   H  
ATOM   3062 2HD2 LEU C 196      88.984  84.416  67.400  1.00  0.00      CB   H  
ATOM   3063 3HD2 LEU C 196      87.998  82.967  66.981  1.00  0.00      CB   H  
ATOM   3064  C   LEU C 196      84.735  84.369  68.892  1.00  0.00      CB   C  
ATOM   3065  O   LEU C 196      85.237  84.139  69.989  1.00  0.00      CB   O  
ATOM   3066  N   PHE C 197      83.502  84.905  68.792  1.00  0.00      CB   N  
ATOM   3067  HN  PHE C 197      83.131  85.153  67.890  1.00  0.00      CB   H  
ATOM   3068  CA  PHE C 197      82.622  85.095  69.929  1.00  0.00      CB   C  
ATOM   3069  HA  PHE C 197      83.145  85.705  70.641  1.00  0.00      CB   H  
ATOM   3070  CB  PHE C 197      81.363  85.891  69.456  1.00  0.00      CB   C  
ATOM   3071  HB1 PHE C 197      81.033  85.459  68.482  1.00  0.00      CB   H  
ATOM   3072  HB2 PHE C 197      81.642  86.951  69.272  1.00  0.00      CB   H  
ATOM   3073  CG  PHE C 197      80.180  85.862  70.398  1.00  0.00      CB   C  
ATOM   3074  CD1 PHE C 197      80.244  86.503  71.650  1.00  0.00      CB   C  
ATOM   3075  HD1 PHE C 197      81.161  87.001  71.940  1.00  0.00      CB   H  
ATOM   3076  CE1 PHE C 197      79.150  86.474  72.520  1.00  0.00      CB   C  
ATOM   3077  HE1 PHE C 197      79.208  86.953  73.484  1.00  0.00      CB   H  
ATOM   3078  CZ  PHE C 197      77.980  85.801  72.150  1.00  0.00      CB   C  
ATOM   3079  HZ  PHE C 197      77.137  85.768  72.823  1.00  0.00      CB   H  
ATOM   3080  CD2 PHE C 197      78.994  85.211  70.031  1.00  0.00      CB   C  
ATOM   3081  HD2 PHE C 197      78.934  84.713  69.074  1.00  0.00      CB   H  
ATOM   3082  CE2 PHE C 197      77.902  85.177  70.900  1.00  0.00      CB   C  
ATOM   3083  HE2 PHE C 197      76.998  84.669  70.600  1.00  0.00      CB   H  
ATOM   3084  C   PHE C 197      82.290  83.812  70.688  1.00  0.00      CB   C  
ATOM   3085  O   PHE C 197      82.492  83.724  71.900  1.00  0.00      CB   O  
ATOM   3086  N   ILE C 198      81.858  82.750  69.982  1.00  0.00      CB   N  
ATOM   3087  HN  ILE C 198      81.665  82.825  69.001  1.00  0.00      CB   H  
ATOM   3088  CA  ILE C 198      81.656  81.441  70.593  1.00  0.00      CB   C  
ATOM   3089  HA  ILE C 198      81.061  81.590  71.481  1.00  0.00      CB   H  
ATOM   3090  CB  ILE C 198      80.866  80.511  69.674  1.00  0.00      CB   C  
ATOM   3091  HB  ILE C 198      81.388  80.456  68.685  1.00  0.00      CB   H  
ATOM   3092  CG2 ILE C 198      80.786  79.082  70.257  1.00  0.00      CB   C  
ATOM   3093 1HG2 ILE C 198      80.076  78.467  69.660  1.00  0.00      CB   H  
ATOM   3094 2HG2 ILE C 198      81.775  78.583  70.218  1.00  0.00      CB   H  
ATOM   3095 3HG2 ILE C 198      80.429  79.094  71.311  1.00  0.00      CB   H  
ATOM   3096  CG1 ILE C 198      79.444  81.069  69.403  1.00  0.00      CB   C  
ATOM   3097 1HG1 ILE C 198      78.926  80.358  68.721  1.00  0.00      CB   H  
ATOM   3098 2HG1 ILE C 198      79.515  82.032  68.856  1.00  0.00      CB   H  
ATOM   3099  CD  ILE C 198      78.569  81.277  70.654  1.00  0.00      CB   C  
ATOM   3100  HD1 ILE C 198      78.991  82.063  71.310  1.00  0.00      CB   H  
ATOM   3101  HD2 ILE C 198      77.543  81.596  70.370  1.00  0.00      CB   H  
ATOM   3102  HD3 ILE C 198      78.476  80.341  71.237  1.00  0.00      CB   H  
ATOM   3103  C   ILE C 198      82.946  80.811  71.116  1.00  0.00      CB   C  
ATOM   3104  O   ILE C 198      82.989  80.299  72.231  1.00  0.00      CB   O  
ATOM   3105  N   ALA C 199      84.055  80.874  70.351  1.00  0.00      CB   N  
ATOM   3106  HN  ALA C 199      84.004  81.256  69.422  1.00  0.00      CB   H  
ATOM   3107  CA  ALA C 199      85.353  80.375  70.752  1.00  0.00      CB   C  
ATOM   3108  HA  ALA C 199      85.230  79.330  71.007  1.00  0.00      CB   H  
ATOM   3109  CB  ALA C 199      86.352  80.476  69.586  1.00  0.00      CB   C  
ATOM   3110  HB1 ALA C 199      87.333  80.031  69.857  1.00  0.00      CB   H  
ATOM   3111  HB2 ALA C 199      85.961  79.925  68.703  1.00  0.00      CB   H  
ATOM   3112  HB3 ALA C 199      86.510  81.534  69.287  1.00  0.00      CB   H  
ATOM   3113  C   ALA C 199      85.943  81.043  71.986  1.00  0.00      CB   C  
ATOM   3114  O   ALA C 199      86.447  80.361  72.875  1.00  0.00      CB   O  
ATOM   3115  N   ILE C 200      85.889  82.387  72.115  1.00  0.00      CB   N  
ATOM   3116  HN  ILE C 200      85.517  82.962  71.378  1.00  0.00      CB   H  
ATOM   3117  CA  ILE C 200      86.321  83.060  73.333  1.00  0.00      CB   C  
ATOM   3118  HA  ILE C 200      87.286  82.636  73.565  1.00  0.00      CB   H  
ATOM   3119  CB  ILE C 200      86.579  84.556  73.167  1.00  0.00      CB   C  
ATOM   3120  HB  ILE C 200      87.133  84.681  72.205  1.00  0.00      CB   H  
ATOM   3121  CG2 ILE C 200      85.271  85.374  73.083  1.00  0.00      CB   C  
ATOM   3122 1HG2 ILE C 200      85.502  86.432  72.839  1.00  0.00      CB   H  
ATOM   3123 2HG2 ILE C 200      84.619  84.972  72.284  1.00  0.00      CB   H  
ATOM   3124 3HG2 ILE C 200      84.715  85.353  74.042  1.00  0.00      CB   H  
ATOM   3125  CG1 ILE C 200      87.502  85.079  74.296  1.00  0.00      CB   C  
ATOM   3126 1HG1 ILE C 200      88.307  84.326  74.492  1.00  0.00      CB   H  
ATOM   3127 2HG1 ILE C 200      86.908  85.197  75.229  1.00  0.00      CB   H  
ATOM   3128  CD  ILE C 200      88.187  86.407  73.960  1.00  0.00      CB   C  
ATOM   3129  HD1 ILE C 200      88.854  86.718  74.795  1.00  0.00      CB   H  
ATOM   3130  HD2 ILE C 200      88.806  86.302  73.046  1.00  0.00      CB   H  
ATOM   3131  HD3 ILE C 200      87.435  87.205  73.791  1.00  0.00      CB   H  
ATOM   3132  C   ILE C 200      85.438  82.738  74.535  1.00  0.00      CB   C  
ATOM   3133  O   ILE C 200      85.937  82.518  75.640  1.00  0.00      CB   O  
ATOM   3134  N   LEU C 201      84.101  82.634  74.357  1.00  0.00      CB   N  
ATOM   3135  HN  LEU C 201      83.665  82.861  73.479  1.00  0.00      CB   H  
ATOM   3136  CA  LEU C 201      83.225  82.116  75.396  1.00  0.00      CB   C  
ATOM   3137  HA  LEU C 201      83.434  82.671  76.297  1.00  0.00      CB   H  
ATOM   3138  CB  LEU C 201      81.726  82.304  75.050  1.00  0.00      CB   C  
ATOM   3139  HB1 LEU C 201      81.115  81.759  75.805  1.00  0.00      CB   H  
ATOM   3140  HB2 LEU C 201      81.509  81.855  74.055  1.00  0.00      CB   H  
ATOM   3141  CG  LEU C 201      81.225  83.766  75.067  1.00  0.00      CB   C  
ATOM   3142  HG  LEU C 201      81.656  84.311  74.197  1.00  0.00      CB   H  
ATOM   3143  CD1 LEU C 201      79.696  83.797  74.920  1.00  0.00      CB   C  
ATOM   3144 1HD1 LEU C 201      79.328  84.843  74.920  1.00  0.00      CB   H  
ATOM   3145 2HD1 LEU C 201      79.390  83.317  73.963  1.00  0.00      CB   H  
ATOM   3146 3HD1 LEU C 201      79.208  83.253  75.757  1.00  0.00      CB   H  
ATOM   3147  CD2 LEU C 201      81.655  84.502  76.348  1.00  0.00      CB   C  
ATOM   3148 1HD2 LEU C 201      81.028  85.402  76.529  1.00  0.00      CB   H  
ATOM   3149 2HD2 LEU C 201      81.543  83.825  77.219  1.00  0.00      CB   H  
ATOM   3150 3HD2 LEU C 201      82.720  84.809  76.294  1.00  0.00      CB   H  
ATOM   3151  C   LEU C 201      83.498  80.673  75.786  1.00  0.00      CB   C  
ATOM   3152  O   LEU C 201      83.617  80.368  76.969  1.00  0.00      CB   O  
ATOM   3153  N   PHE C 202      83.688  79.753  74.821  1.00  0.00      CB   N  
ATOM   3154  HN  PHE C 202      83.514  79.988  73.856  1.00  0.00      CB   H  
ATOM   3155  CA  PHE C 202      84.136  78.392  75.086  1.00  0.00      CB   C  
ATOM   3156  HA  PHE C 202      83.480  77.991  75.843  1.00  0.00      CB   H  
ATOM   3157  CB  PHE C 202      84.109  77.475  73.830  1.00  0.00      CB   C  
ATOM   3158  HB1 PHE C 202      84.710  76.555  74.004  1.00  0.00      CB   H  
ATOM   3159  HB2 PHE C 202      84.555  78.025  72.974  1.00  0.00      CB   H  
ATOM   3160  CG  PHE C 202      82.732  76.983  73.443  1.00  0.00      CB   C  
ATOM   3161  CD1 PHE C 202      81.709  76.740  74.382  1.00  0.00      CB   C  
ATOM   3162  HD1 PHE C 202      81.846  76.957  75.428  1.00  0.00      CB   H  
ATOM   3163  CE1 PHE C 202      80.499  76.155  73.997  1.00  0.00      CB   C  
ATOM   3164  HE1 PHE C 202      79.734  75.981  74.738  1.00  0.00      CB   H  
ATOM   3165  CZ  PHE C 202      80.294  75.782  72.663  1.00  0.00      CB   C  
ATOM   3166  HZ  PHE C 202      79.360  75.320  72.373  1.00  0.00      CB   H  
ATOM   3167  CD2 PHE C 202      82.505  76.607  72.106  1.00  0.00      CB   C  
ATOM   3168  HD2 PHE C 202      83.283  76.755  71.371  1.00  0.00      CB   H  
ATOM   3169  CE2 PHE C 202      81.302  76.004  71.720  1.00  0.00      CB   C  
ATOM   3170  HE2 PHE C 202      81.145  75.705  70.692  1.00  0.00      CB   H  
ATOM   3171  C   PHE C 202      85.492  78.307  75.757  1.00  0.00      CB   C  
ATOM   3172  O   PHE C 202      85.671  77.552  76.701  1.00  0.00      CB   O  
ATOM   3173  N   SER C 203      86.470  79.123  75.332  1.00  0.00      CB   N  
ATOM   3174  HN  SER C 203      86.310  79.685  74.514  1.00  0.00      CB   H  
ATOM   3175  CA  SER C 203      87.770  79.237  75.989  1.00  0.00      CB   C  
ATOM   3176  HA  SER C 203      88.241  78.260  75.977  1.00  0.00      CB   H  
ATOM   3177  CB  SER C 203      88.704  80.289  75.333  1.00  0.00      CB   C  
ATOM   3178  HB1 SER C 203      89.698  80.230  75.831  1.00  0.00      CB   H  
ATOM   3179  HB2 SER C 203      88.309  81.320  75.467  1.00  0.00      CB   H  
ATOM   3180  OG  SER C 203      88.892  80.057  73.936  1.00  0.00      CB   O  
ATOM   3181  HG  SER C 203      88.011  80.138  73.514  1.00  0.00      CB   H  
ATOM   3182  C   SER C 203      87.628  79.669  77.435  1.00  0.00      CB   C  
ATOM   3183  O   SER C 203      88.277  79.137  78.336  1.00  0.00      CB   O  
ATOM   3184  N   GLY C 204      86.725  80.640  77.688  1.00  0.00      CB   N  
ATOM   3185  HN  GLY C 204      86.237  81.064  76.921  1.00  0.00      CB   H  
ATOM   3186  CA  GLY C 204      86.339  81.080  79.019  1.00  0.00      CB   C  
ATOM   3187  HA1 GLY C 204      85.623  81.879  78.911  1.00  0.00      CB   H  
ATOM   3188  HA2 GLY C 204      87.230  81.389  79.542  1.00  0.00      CB   H  
ATOM   3189  C   GLY C 204      85.679  80.017  79.840  1.00  0.00      CB   C  
ATOM   3190  O   GLY C 204      86.057  79.808  80.985  1.00  0.00      CB   O  
ATOM   3191  N   ILE C 205      84.693  79.295  79.280  1.00  0.00      CB   N  
ATOM   3192  HN  ILE C 205      84.357  79.535  78.363  1.00  0.00      CB   H  
ATOM   3193  CA  ILE C 205      84.034  78.161  79.914  1.00  0.00      CB   C  
ATOM   3194  HA  ILE C 205      83.656  78.495  80.871  1.00  0.00      CB   H  
ATOM   3195  CB  ILE C 205      82.840  77.660  79.085  1.00  0.00      CB   C  
ATOM   3196  HB  ILE C 205      83.200  77.468  78.048  1.00  0.00      CB   H  
ATOM   3197  CG2 ILE C 205      82.255  76.342  79.650  1.00  0.00      CB   C  
ATOM   3198 1HG2 ILE C 205      81.340  76.048  79.093  1.00  0.00      CB   H  
ATOM   3199 2HG2 ILE C 205      82.975  75.503  79.575  1.00  0.00      CB   H  
ATOM   3200 3HG2 ILE C 205      81.971  76.466  80.718  1.00  0.00      CB   H  
ATOM   3201  CG1 ILE C 205      81.720  78.730  79.018  1.00  0.00      CB   C  
ATOM   3202 1HG1 ILE C 205      82.164  79.746  78.953  1.00  0.00      CB   H  
ATOM   3203 2HG1 ILE C 205      81.138  78.680  79.965  1.00  0.00      CB   H  
ATOM   3204  CD  ILE C 205      80.784  78.552  77.821  1.00  0.00      CB   C  
ATOM   3205  HD1 ILE C 205      79.977  79.317  77.846  1.00  0.00      CB   H  
ATOM   3206  HD2 ILE C 205      81.339  78.683  76.868  1.00  0.00      CB   H  
ATOM   3207  HD3 ILE C 205      80.313  77.550  77.825  1.00  0.00      CB   H  
ATOM   3208  C   ILE C 205      84.993  77.021  80.227  1.00  0.00      CB   C  
ATOM   3209  O   ILE C 205      85.017  76.531  81.351  1.00  0.00      CB   O  
ATOM   3210  N   ILE C 206      85.849  76.600  79.274  1.00  0.00      CB   N  
ATOM   3211  HN  ILE C 206      85.795  76.979  78.343  1.00  0.00      CB   H  
ATOM   3212  CA  ILE C 206      86.862  75.570  79.483  1.00  0.00      CB   C  
ATOM   3213  HA  ILE C 206      86.361  74.725  79.929  1.00  0.00      CB   H  
ATOM   3214  CB  ILE C 206      87.459  75.066  78.155  1.00  0.00      CB   C  
ATOM   3215  HB  ILE C 206      87.503  75.912  77.435  1.00  0.00      CB   H  
ATOM   3216  CG2 ILE C 206      88.903  74.529  78.312  1.00  0.00      CB   C  
ATOM   3217 1HG2 ILE C 206      89.254  74.128  77.338  1.00  0.00      CB   H  
ATOM   3218 2HG2 ILE C 206      89.615  75.328  78.605  1.00  0.00      CB   H  
ATOM   3219 3HG2 ILE C 206      88.937  73.702  79.052  1.00  0.00      CB   H  
ATOM   3220  CG1 ILE C 206      86.591  73.941  77.526  1.00  0.00      CB   C  
ATOM   3221 1HG1 ILE C 206      86.464  73.126  78.274  1.00  0.00      CB   H  
ATOM   3222 2HG1 ILE C 206      87.168  73.510  76.672  1.00  0.00      CB   H  
ATOM   3223  CD  ILE C 206      85.217  74.363  76.993  1.00  0.00      CB   C  
ATOM   3224  HD1 ILE C 206      84.679  73.483  76.582  1.00  0.00      CB   H  
ATOM   3225  HD2 ILE C 206      84.592  74.808  77.794  1.00  0.00      CB   H  
ATOM   3226  HD3 ILE C 206      85.332  75.105  76.177  1.00  0.00      CB   H  
ATOM   3227  C   ILE C 206      87.916  75.967  80.509  1.00  0.00      CB   C  
ATOM   3228  O   ILE C 206      88.256  75.193  81.402  1.00  0.00      CB   O  
ATOM   3229  N   TYR C 207      88.457  77.204  80.450  1.00  0.00      CB   N  
ATOM   3230  HN  TYR C 207      88.231  77.824  79.692  1.00  0.00      CB   H  
ATOM   3231  CA  TYR C 207      89.367  77.705  81.473  1.00  0.00      CB   C  
ATOM   3232  HA  TYR C 207      90.175  76.998  81.586  1.00  0.00      CB   H  
ATOM   3233  CB  TYR C 207      89.994  79.063  81.036  1.00  0.00      CB   C  
ATOM   3234  HB1 TYR C 207      89.195  79.824  80.872  1.00  0.00      CB   H  
ATOM   3235  HB2 TYR C 207      90.524  78.919  80.070  1.00  0.00      CB   H  
ATOM   3236  CG  TYR C 207      90.969  79.577  82.066  1.00  0.00      CB   C  
ATOM   3237  CD1 TYR C 207      92.259  79.026  82.138  1.00  0.00      CB   C  
ATOM   3238  HD1 TYR C 207      92.562  78.257  81.442  1.00  0.00      CB   H  
ATOM   3239  CE1 TYR C 207      93.149  79.437  83.139  1.00  0.00      CB   C  
ATOM   3240  HE1 TYR C 207      94.138  79.007  83.191  1.00  0.00      CB   H  
ATOM   3241  CZ  TYR C 207      92.761  80.396  84.078  1.00  0.00      CB   C  
ATOM   3242  OH  TYR C 207      93.683  80.806  85.063  1.00  0.00      CB   O  
ATOM   3243  HH  TYR C 207      93.262  81.486  85.617  1.00  0.00      CB   H  
ATOM   3244  CD2 TYR C 207      90.591  80.553  83.011  1.00  0.00      CB   C  
ATOM   3245  HD2 TYR C 207      89.592  80.964  82.983  1.00  0.00      CB   H  
ATOM   3246  CE2 TYR C 207      91.480  80.954  84.020  1.00  0.00      CB   C  
ATOM   3247  HE2 TYR C 207      91.175  81.695  84.746  1.00  0.00      CB   H  
ATOM   3248  C   TYR C 207      88.716  77.819  82.845  1.00  0.00      CB   C  
ATOM   3249  O   TYR C 207      89.246  77.366  83.859  1.00  0.00      CB   O  
ATOM   3250  N   THR C 208      87.509  78.416  82.890  1.00  0.00      CB   N  
ATOM   3251  HN  THR C 208      87.094  78.776  82.049  1.00  0.00      CB   H  
ATOM   3252  CA  THR C 208      86.736  78.585  84.111  1.00  0.00      CB   C  
ATOM   3253  HA  THR C 208      87.373  79.075  84.830  1.00  0.00      CB   H  
ATOM   3254  CB  THR C 208      85.480  79.435  83.968  1.00  0.00      CB   C  
ATOM   3255  HB  THR C 208      84.766  78.966  83.246  1.00  0.00      CB   H  
ATOM   3256  OG1 THR C 208      85.818  80.728  83.491  1.00  0.00      CB   O  
ATOM   3257  HG1 THR C 208      85.967  80.605  82.540  1.00  0.00      CB   H  
ATOM   3258  CG2 THR C 208      84.789  79.649  85.320  1.00  0.00      CB   C  
ATOM   3259 1HG2 THR C 208      83.949  80.368  85.204  1.00  0.00      CB   H  
ATOM   3260 2HG2 THR C 208      84.373  78.705  85.731  1.00  0.00      CB   H  
ATOM   3261 3HG2 THR C 208      85.509  80.076  86.051  1.00  0.00      CB   H  
ATOM   3262  C   THR C 208      86.373  77.258  84.707  1.00  0.00      CB   C  
ATOM   3263  O   THR C 208      86.562  77.053  85.898  1.00  0.00      CB   O  
ATOM   3264  N   TYR C 209      85.908  76.283  83.894  1.00  0.00      CB   N  
ATOM   3265  HN  TYR C 209      85.731  76.455  82.917  1.00  0.00      CB   H  
ATOM   3266  CA  TYR C 209      85.648  74.930  84.341  1.00  0.00      CB   C  
ATOM   3267  HA  TYR C 209      84.983  75.035  85.187  1.00  0.00      CB   H  
ATOM   3268  CB  TYR C 209      84.924  74.046  83.277  1.00  0.00      CB   C  
ATOM   3269  HB1 TYR C 209      85.560  73.939  82.375  1.00  0.00      CB   H  
ATOM   3270  HB2 TYR C 209      83.960  74.513  82.980  1.00  0.00      CB   H  
ATOM   3271  CG  TYR C 209      84.632  72.667  83.838  1.00  0.00      CB   C  
ATOM   3272  CD1 TYR C 209      83.948  72.567  85.061  1.00  0.00      CB   C  
ATOM   3273  HD1 TYR C 209      83.577  73.449  85.557  1.00  0.00      CB   H  
ATOM   3274  CE1 TYR C 209      83.810  71.331  85.695  1.00  0.00      CB   C  
ATOM   3275  HE1 TYR C 209      83.330  71.275  86.657  1.00  0.00      CB   H  
ATOM   3276  CZ  TYR C 209      84.271  70.162  85.092  1.00  0.00      CB   C  
ATOM   3277  OH  TYR C 209      84.106  68.944  85.784  1.00  0.00      CB   O  
ATOM   3278  HH  TYR C 209      84.088  68.211  85.138  1.00  0.00      CB   H  
ATOM   3279  CD2 TYR C 209      85.107  71.487  83.233  1.00  0.00      CB   C  
ATOM   3280  HD2 TYR C 209      85.661  71.545  82.308  1.00  0.00      CB   H  
ATOM   3281  CE2 TYR C 209      84.914  70.238  83.851  1.00  0.00      CB   C  
ATOM   3282  HE2 TYR C 209      85.291  69.343  83.378  1.00  0.00      CB   H  
ATOM   3283  C   TYR C 209      86.890  74.240  84.879  1.00  0.00      CB   C  
ATOM   3284  O   TYR C 209      86.831  73.654  85.951  1.00  0.00      CB   O  
ATOM   3285  N   GLY C 210      88.056  74.336  84.204  1.00  0.00      CB   N  
ATOM   3286  HN  GLY C 210      88.083  74.802  83.315  1.00  0.00      CB   H  
ATOM   3287  CA  GLY C 210      89.302  73.756  84.702  1.00  0.00      CB   C  
ATOM   3288  HA1 GLY C 210      90.087  74.045  84.017  1.00  0.00      CB   H  
ATOM   3289  HA2 GLY C 210      89.170  72.686  84.787  1.00  0.00      CB   H  
ATOM   3290  C   GLY C 210      89.706  74.263  86.061  1.00  0.00      CB   C  
ATOM   3291  O   GLY C 210      89.999  73.490  86.974  1.00  0.00      CB   O  
ATOM   3292  N   TYR C 211      89.688  75.594  86.234  1.00  0.00      CB   N  
ATOM   3293  HN  TYR C 211      89.483  76.189  85.448  1.00  0.00      CB   H  
ATOM   3294  CA  TYR C 211      89.871  76.237  87.515  1.00  0.00      CB   C  
ATOM   3295  HA  TYR C 211      90.793  75.852  87.924  1.00  0.00      CB   H  
ATOM   3296  CB  TYR C 211      90.072  77.761  87.294  1.00  0.00      CB   C  
ATOM   3297  HB1 TYR C 211      89.211  78.167  86.719  1.00  0.00      CB   H  
ATOM   3298  HB2 TYR C 211      90.988  77.924  86.688  1.00  0.00      CB   H  
ATOM   3299  CG  TYR C 211      90.217  78.537  88.581  1.00  0.00      CB   C  
ATOM   3300  CD1 TYR C 211      91.420  78.510  89.309  1.00  0.00      CB   C  
ATOM   3301  HD1 TYR C 211      92.239  77.902  88.961  1.00  0.00      CB   H  
ATOM   3302  CE1 TYR C 211      91.566  79.296  90.464  1.00  0.00      CB   C  
ATOM   3303  HE1 TYR C 211      92.498  79.302  91.007  1.00  0.00      CB   H  
ATOM   3304  CZ  TYR C 211      90.513  80.113  90.888  1.00  0.00      CB   C  
ATOM   3305  OH  TYR C 211      90.675  80.967  91.995  1.00  0.00      CB   O  
ATOM   3306  HH  TYR C 211      90.337  81.836  91.714  1.00  0.00      CB   H  
ATOM   3307  CD2 TYR C 211      89.163  79.339  89.038  1.00  0.00      CB   C  
ATOM   3308  HD2 TYR C 211      88.234  79.352  88.485  1.00  0.00      CB   H  
ATOM   3309  CE2 TYR C 211      89.304  80.124  90.188  1.00  0.00      CB   C  
ATOM   3310  HE2 TYR C 211      88.486  80.746  90.517  1.00  0.00      CB   H  
ATOM   3311  C   TYR C 211      88.797  75.908  88.563  1.00  0.00      CB   C  
ATOM   3312  O   TYR C 211      89.118  75.580  89.700  1.00  0.00      CB   O  
ATOM   3313  N   VAL C 212      87.495  75.938  88.195  1.00  0.00      CB   N  
ATOM   3314  HN  VAL C 212      87.243  76.240  87.269  1.00  0.00      CB   H  
ATOM   3315  CA  VAL C 212      86.363  75.571  89.049  1.00  0.00      CB   C  
ATOM   3316  HA  VAL C 212      86.431  76.161  89.948  1.00  0.00      CB   H  
ATOM   3317  CB  VAL C 212      85.020  75.884  88.367  1.00  0.00      CB   C  
ATOM   3318  HB  VAL C 212      85.096  75.600  87.292  1.00  0.00      CB   H  
ATOM   3319  CG1 VAL C 212      83.817  75.113  88.954  1.00  0.00      CB   C  
ATOM   3320 1HG1 VAL C 212      82.883  75.453  88.456  1.00  0.00      CB   H  
ATOM   3321 2HG1 VAL C 212      83.896  74.019  88.781  1.00  0.00      CB   H  
ATOM   3322 3HG1 VAL C 212      83.727  75.299  90.041  1.00  0.00      CB   H  
ATOM   3323  CG2 VAL C 212      84.766  77.402  88.458  1.00  0.00      CB   C  
ATOM   3324 1HG2 VAL C 212      83.839  77.673  87.907  1.00  0.00      CB   H  
ATOM   3325 2HG2 VAL C 212      84.646  77.724  89.511  1.00  0.00      CB   H  
ATOM   3326 3HG2 VAL C 212      85.603  77.977  88.016  1.00  0.00      CB   H  
ATOM   3327  C   VAL C 212      86.414  74.129  89.509  1.00  0.00      CB   C  
ATOM   3328  O   VAL C 212      86.235  73.830  90.684  1.00  0.00      CB   O  
ATOM   3329  N   LEU C 213      86.705  73.187  88.591  1.00  0.00      CB   N  
ATOM   3330  HN  LEU C 213      86.808  73.453  87.626  1.00  0.00      CB   H  
ATOM   3331  CA  LEU C 213      86.920  71.782  88.862  1.00  0.00      CB   C  
ATOM   3332  HA  LEU C 213      86.031  71.390  89.339  1.00  0.00      CB   H  
ATOM   3333  CB  LEU C 213      87.201  71.047  87.523  1.00  0.00      CB   C  
ATOM   3334  HB1 LEU C 213      87.979  71.607  86.960  1.00  0.00      CB   H  
ATOM   3335  HB2 LEU C 213      86.280  71.107  86.905  1.00  0.00      CB   H  
ATOM   3336  CG  LEU C 213      87.653  69.577  87.606  1.00  0.00      CB   C  
ATOM   3337  HG  LEU C 213      88.636  69.524  88.130  1.00  0.00      CB   H  
ATOM   3338  CD1 LEU C 213      86.645  68.708  88.362  1.00  0.00      CB   C  
ATOM   3339 1HD1 LEU C 213      86.999  67.656  88.322  1.00  0.00      CB   H  
ATOM   3340 2HD1 LEU C 213      86.560  69.033  89.416  1.00  0.00      CB   H  
ATOM   3341 3HD1 LEU C 213      85.653  68.765  87.869  1.00  0.00      CB   H  
ATOM   3342  CD2 LEU C 213      87.857  69.019  86.192  1.00  0.00      CB   C  
ATOM   3343 1HD2 LEU C 213      88.277  67.989  86.229  1.00  0.00      CB   H  
ATOM   3344 2HD2 LEU C 213      86.889  68.985  85.644  1.00  0.00      CB   H  
ATOM   3345 3HD2 LEU C 213      88.551  69.663  85.616  1.00  0.00      CB   H  
ATOM   3346  C   LEU C 213      88.072  71.557  89.807  1.00  0.00      CB   C  
ATOM   3347  O   LEU C 213      87.942  70.844  90.805  1.00  0.00      CB   O  
ATOM   3348  N   TRP C 214      89.216  72.223  89.554  1.00  0.00      CB   N  
ATOM   3349  HN  TRP C 214      89.315  72.776  88.721  1.00  0.00      CB   H  
ATOM   3350  CA  TRP C 214      90.335  72.195  90.464  1.00  0.00      CB   C  
ATOM   3351  HA  TRP C 214      90.573  71.157  90.642  1.00  0.00      CB   H  
ATOM   3352  CB  TRP C 214      91.584  72.869  89.817  1.00  0.00      CB   C  
ATOM   3353  HB1 TRP C 214      91.298  73.895  89.500  1.00  0.00      CB   H  
ATOM   3354  HB2 TRP C 214      91.842  72.313  88.889  1.00  0.00      CB   H  
ATOM   3355  CG  TRP C 214      92.812  72.961  90.680  1.00  0.00      CB   C  
ATOM   3356  CD1 TRP C 214      93.203  72.037  91.617  1.00  0.00      CB   C  
ATOM   3357  HD1 TRP C 214      92.690  71.101  91.817  1.00  0.00      CB   H  
ATOM   3358  NE1 TRP C 214      94.328  72.488  92.264  1.00  0.00      CB   N  
ATOM   3359  HE1 TRP C 214      94.912  71.946  92.849  1.00  0.00      CB   H  
ATOM   3360  CE2 TRP C 214      94.694  73.694  91.761  1.00  0.00      CB   C  
ATOM   3361  CD2 TRP C 214      93.770  74.033  90.745  1.00  0.00      CB   C  
ATOM   3362  CE3 TRP C 214      93.927  75.232  90.048  1.00  0.00      CB   C  
ATOM   3363  HE3 TRP C 214      93.276  75.495  89.229  1.00  0.00      CB   H  
ATOM   3364  CZ3 TRP C 214      94.988  76.071  90.398  1.00  0.00      CB   C  
ATOM   3365  HZ3 TRP C 214      95.157  76.986  89.840  1.00  0.00      CB   H  
ATOM   3366  CZ2 TRP C 214      95.725  74.539  92.127  1.00  0.00      CB   C  
ATOM   3367  HZ2 TRP C 214      96.432  74.258  92.892  1.00  0.00      CB   H  
ATOM   3368  CH2 TRP C 214      95.875  75.729  91.417  1.00  0.00      CB   C  
ATOM   3369  HH2 TRP C 214      96.706  76.387  91.639  1.00  0.00      CB   H  
ATOM   3370  C   TRP C 214      90.007  72.791  91.829  1.00  0.00      CB   C  
ATOM   3371  O   TRP C 214      90.183  72.130  92.843  1.00  0.00      CB   O  
ATOM   3372  N   LYS C 215      89.445  74.010  91.907  1.00  0.00      CB   N  
ATOM   3373  HN  LYS C 215      89.268  74.540  91.071  1.00  0.00      CB   H  
ATOM   3374  CA  LYS C 215      89.079  74.628  93.171  1.00  0.00      CB   C  
ATOM   3375  HA  LYS C 215      89.958  74.588  93.797  1.00  0.00      CB   H  
ATOM   3376  CB  LYS C 215      88.682  76.122  93.022  1.00  0.00      CB   C  
ATOM   3377  HB1 LYS C 215      88.291  76.497  93.996  1.00  0.00      CB   H  
ATOM   3378  HB2 LYS C 215      87.862  76.198  92.273  1.00  0.00      CB   H  
ATOM   3379  CG  LYS C 215      89.819  77.073  92.596  1.00  0.00      CB   C  
ATOM   3380  HG1 LYS C 215      89.399  78.108  92.623  1.00  0.00      CB   H  
ATOM   3381  HG2 LYS C 215      90.104  76.885  91.537  1.00  0.00      CB   H  
ATOM   3382  CD  LYS C 215      91.084  77.027  93.479  1.00  0.00      CB   C  
ATOM   3383  HD1 LYS C 215      90.856  76.540  94.453  1.00  0.00      CB   H  
ATOM   3384  HD2 LYS C 215      91.369  78.079  93.697  1.00  0.00      CB   H  
ATOM   3385  CE  LYS C 215      92.274  76.346  92.788  1.00  0.00      CB   C  
ATOM   3386  HE1 LYS C 215      92.528  76.888  91.851  1.00  0.00      CB   H  
ATOM   3387  HE2 LYS C 215      92.032  75.290  92.532  1.00  0.00      CB   H  
ATOM   3388  NZ  LYS C 215      93.466  76.340  93.653  1.00  0.00      CB   N1+
ATOM   3389  HZ1 LYS C 215      94.310  76.000  93.149  1.00  0.00      CB   H  
ATOM   3390  HZ2 LYS C 215      93.660  77.298  94.038  1.00  0.00      CB   H  
ATOM   3391  HZ3 LYS C 215      93.278  75.702  94.471  1.00  0.00      CB   H  
ATOM   3392  C   LYS C 215      88.020  73.875  93.961  1.00  0.00      CB   C  
ATOM   3393  O   LYS C 215      88.177  73.648  95.153  1.00  0.00      CB   O  
ATOM   3394  N   ALA C 216      86.936  73.388  93.324  1.00  0.00      CB   N  
ATOM   3395  HN  ALA C 216      86.785  73.574  92.343  1.00  0.00      CB   H  
ATOM   3396  CA  ALA C 216      85.925  72.573  93.979  1.00  0.00      CB   C  
ATOM   3397  HA  ALA C 216      85.531  73.137  94.812  1.00  0.00      CB   H  
ATOM   3398  CB  ALA C 216      84.779  72.253  92.987  1.00  0.00      CB   C  
ATOM   3399  HB1 ALA C 216      83.978  71.666  93.480  1.00  0.00      CB   H  
ATOM   3400  HB2 ALA C 216      84.345  73.205  92.609  1.00  0.00      CB   H  
ATOM   3401  HB3 ALA C 216      85.170  71.690  92.113  1.00  0.00      CB   H  
ATOM   3402  C   ALA C 216      86.479  71.273  94.551  1.00  0.00      CB   C  
ATOM   3403  O   ALA C 216      86.152  70.876  95.668  1.00  0.00      CB   O  
HETATM 3404  N   HSE C 217      87.378  70.607  93.801  1.00  0.00      CB   N  
HETATM 3405  HN  HSE C 217      87.661  70.972  92.909  1.00  0.00      CB   H  
HETATM 3406  CA  HSE C 217      87.884  69.301  94.159  1.00  0.00      CB   C  
HETATM 3407  HA  HSE C 217      87.160  68.798  94.787  1.00  0.00      CB   H  
HETATM 3408  CB  HSE C 217      88.069  68.454  92.871  1.00  0.00      CB   C  
HETATM 3409  HB1 HSE C 217      89.049  68.654  92.384  1.00  0.00      CB   H  
HETATM 3410  HB2 HSE C 217      87.284  68.767  92.150  1.00  0.00      CB   H  
HETATM 3411  ND1 HSE C 217      86.722  66.345  92.688  1.00  0.00      CB   N  
HETATM 3412  CG  HSE C 217      87.889  66.984  93.094  1.00  0.00      CB   C  
HETATM 3413  CE1 HSE C 217      86.921  65.069  92.976  1.00  0.00      CB   C  
HETATM 3414  HE1 HSE C 217      86.213  64.260  92.795  1.00  0.00      CB   H  
HETATM 3415  NE2 HSE C 217      88.151  64.860  93.500  1.00  0.00      CB   N  
HETATM 3416  HE2 HSE C 217      88.606  63.976  93.655  1.00  0.00      CB   H  
HETATM 3417  CD2 HSE C 217      88.782  66.079  93.565  1.00  0.00      CB   C  
HETATM 3418  HD2 HSE C 217      89.794  66.220  93.923  1.00  0.00      CB   H  
HETATM 3419  C   HSE C 217      89.196  69.384  94.946  1.00  0.00      CB   C  
HETATM 3420  O   HSE C 217      89.692  68.377  95.449  1.00  0.00      CB   O  
ATOM   3421  N   GLN C 218      89.776  70.592  95.123  1.00  0.00      CB   N  
ATOM   3422  HN  GLN C 218      89.504  71.355  94.534  1.00  0.00      CB   H  
ATOM   3423  CA  GLN C 218      90.837  70.864  96.087  1.00  0.00      CB   C  
ATOM   3424  HA  GLN C 218      91.222  69.923  96.454  1.00  0.00      CB   H  
ATOM   3425  CB  GLN C 218      92.041  71.606  95.424  1.00  0.00      CB   C  
ATOM   3426  HB1 GLN C 218      91.664  72.291  94.641  1.00  0.00      CB   H  
ATOM   3427  HB2 GLN C 218      92.622  70.818  94.888  1.00  0.00      CB   H  
ATOM   3428  CG  GLN C 218      93.018  72.415  96.328  1.00  0.00      CB   C  
ATOM   3429  HG1 GLN C 218      94.008  72.437  95.818  1.00  0.00      CB   H  
ATOM   3430  HG2 GLN C 218      93.166  71.930  97.307  1.00  0.00      CB   H  
ATOM   3431  CD  GLN C 218      92.605  73.888  96.474  1.00  0.00      CB   C  
ATOM   3432  OE1 GLN C 218      92.562  74.619  95.481  1.00  0.00      CB   O  
ATOM   3433  NE2 GLN C 218      92.332  74.377  97.703  1.00  0.00      CB   N  
ATOM   3434 1HE2 GLN C 218      92.359  73.782  98.511  1.00  0.00      CB   H  
ATOM   3435 2HE2 GLN C 218      92.099  75.343  97.798  1.00  0.00      CB   H  
ATOM   3436  C   GLN C 218      90.319  71.561  97.336  1.00  0.00      CB   C  
ATOM   3437  O   GLN C 218      90.973  71.538  98.378  1.00  0.00      CB   O  
HETATM 3438  N   HSE C 219      89.084  72.119  97.293  1.00  0.00      CB   N  
HETATM 3439  HN  HSE C 219      88.624  72.227  96.410  1.00  0.00      CB   H  
HETATM 3440  CA  HSE C 219      88.381  72.645  98.452  1.00  0.00      CB   C  
HETATM 3441  HA  HSE C 219      89.065  73.267  99.015  1.00  0.00      CB   H  
HETATM 3442  CB  HSE C 219      87.115  73.489  98.116  1.00  0.00      CB   C  
HETATM 3443  HB1 HSE C 219      86.467  73.571  99.020  1.00  0.00      CB   H  
HETATM 3444  HB2 HSE C 219      86.535  72.985  97.317  1.00  0.00      CB   H  
HETATM 3445  ND1 HSE C 219      86.327  75.830  97.869  1.00  0.00      CB   N  
HETATM 3446  CG  HSE C 219      87.360  74.912  97.707  1.00  0.00      CB   C  
HETATM 3447  CE1 HSE C 219      86.828  76.988  97.468  1.00  0.00      CB   C  
HETATM 3448  HE1 HSE C 219      86.291  77.939  97.455  1.00  0.00      CB   H  
HETATM 3449  NE2 HSE C 219      88.125  76.870  97.096  1.00  0.00      CB   N  
HETATM 3450  HE2 HSE C 219      88.729  77.611  96.769  1.00  0.00      CB   H  
HETATM 3451  CD2 HSE C 219      88.471  75.543  97.249  1.00  0.00      CB   C  
HETATM 3452  HD2 HSE C 219      89.447  75.138  97.020  1.00  0.00      CB   H  
HETATM 3453  C   HSE C 219      88.000  71.509  99.377  1.00  0.00      CB   C  
HETATM 3454  O   HSE C 219      88.787  71.126 100.232  1.00  0.00      CB   O  
ATOM   3455  N   VAL C 220      86.789  70.925  99.241  1.00  0.00      CB   N  
ATOM   3456  HN  VAL C 220      86.185  71.218  98.508  1.00  0.00      CB   H  
ATOM   3457  CA  VAL C 220      86.426  69.678  99.914  1.00  0.00      CB   C  
ATOM   3458  HA  VAL C 220      85.446  69.419  99.551  1.00  0.00      CB   H  
ATOM   3459  CB  VAL C 220      87.317  68.516  99.425  1.00  0.00      CB   C  
ATOM   3460  HB  VAL C 220      88.380  68.751  99.645  1.00  0.00      CB   H  
ATOM   3461  CG1 VAL C 220      86.997  67.141 100.060  1.00  0.00      CB   C  
ATOM   3462 1HG1 VAL C 220      87.635  66.351  99.610  1.00  0.00      CB   H  
ATOM   3463 2HG1 VAL C 220      87.176  67.140 101.153  1.00  0.00      CB   H  
ATOM   3464 3HG1 VAL C 220      85.936  66.878  99.879  1.00  0.00      CB   H  
ATOM   3465  CG2 VAL C 220      87.165  68.385  97.892  1.00  0.00      CB   C  
ATOM   3466 1HG2 VAL C 220      86.108  68.198  97.613  1.00  0.00      CB   H  
ATOM   3467 2HG2 VAL C 220      87.507  69.304  97.368  1.00  0.00      CB   H  
ATOM   3468 3HG2 VAL C 220      87.783  67.542  97.516  1.00  0.00      CB   H  
ATOM   3469  C   VAL C 220      86.217  69.803 101.443  1.00  0.00      CB   C  
ATOM   3470  O   VAL C 220      85.787  68.853 102.086  1.00  0.00      CB   O  
ATOM   3471  N   ALA C 221      86.426  71.014 102.020  1.00  0.00      CB   N  
ATOM   3472  HN  ALA C 221      86.591  71.794 101.422  1.00  0.00      CB   H  
ATOM   3473  CA  ALA C 221      86.574  71.326 103.442  1.00  0.00      CB   C  
ATOM   3474  HA  ALA C 221      86.234  72.343 103.544  1.00  0.00      CB   H  
ATOM   3475  CB  ALA C 221      85.709  70.506 104.426  1.00  0.00      CB   C  
ATOM   3476  HB1 ALA C 221      85.742  70.942 105.444  1.00  0.00      CB   H  
ATOM   3477  HB2 ALA C 221      84.658  70.489 104.073  1.00  0.00      CB   H  
ATOM   3478  HB3 ALA C 221      86.077  69.458 104.486  1.00  0.00      CB   H  
ATOM   3479  C   ALA C 221      88.045  71.351 103.851  1.00  0.00      CB   C  
ATOM   3480  O   ALA C 221      88.415  71.024 104.978  1.00  0.00      CB   O  
ATOM   3481  N   SER C 222      88.941  71.763 102.926  1.00  0.00      CB   N  
ATOM   3482  HN  SER C 222      88.593  72.019 102.026  1.00  0.00      CB   H  
ATOM   3483  CA  SER C 222      90.394  71.626 103.000  1.00  0.00      CB   C  
ATOM   3484  HA  SER C 222      90.775  72.079 102.095  1.00  0.00      CB   H  
ATOM   3485  CB  SER C 222      91.092  72.335 104.179  1.00  0.00      CB   C  
ATOM   3486  HB1 SER C 222      92.195  72.318 104.043  1.00  0.00      CB   H  
ATOM   3487  HB2 SER C 222      90.858  71.824 105.134  1.00  0.00      CB   H  
ATOM   3488  OG  SER C 222      90.658  73.691 104.249  1.00  0.00      CB   O  
ATOM   3489  HG  SER C 222      89.699  73.641 104.397  1.00  0.00      CB   H  
ATOM   3490  C   SER C 222      90.798  70.173 102.947  1.00  0.00      CB   C  
ATOM   3491  O   SER C 222      91.477  69.657 103.832  1.00  0.00      CB   O  
ATOM   3492  N   LEU C 223      90.307  69.456 101.915  1.00  0.00      CB   N  
ATOM   3493  HN  LEU C 223      89.807  69.950 101.196  1.00  0.00      CB   H  
ATOM   3494  CA  LEU C 223      90.161  68.007 101.923  1.00  0.00      CB   C  
ATOM   3495  HA  LEU C 223      89.533  67.770 101.085  1.00  0.00      CB   H  
ATOM   3496  CB  LEU C 223      91.491  67.218 101.727  1.00  0.00      CB   C  
ATOM   3497  HB1 LEU C 223      91.263  66.127 101.745  1.00  0.00      CB   H  
ATOM   3498  HB2 LEU C 223      92.189  67.432 102.562  1.00  0.00      CB   H  
ATOM   3499  CG  LEU C 223      92.231  67.456 100.381  1.00  0.00      CB   C  
ATOM   3500  HG  LEU C 223      92.958  66.610 100.278  1.00  0.00      CB   H  
ATOM   3501  CD1 LEU C 223      91.285  67.393  99.170  1.00  0.00      CB   C  
ATOM   3502 1HD1 LEU C 223      91.851  67.269  98.225  1.00  0.00      CB   H  
ATOM   3503 2HD1 LEU C 223      90.605  66.522  99.263  1.00  0.00      CB   H  
ATOM   3504 3HD1 LEU C 223      90.677  68.316  99.105  1.00  0.00      CB   H  
ATOM   3505  CD2 LEU C 223      93.068  68.744 100.360  1.00  0.00      CB   C  
ATOM   3506 1HD2 LEU C 223      93.740  68.763  99.480  1.00  0.00      CB   H  
ATOM   3507 2HD2 LEU C 223      92.412  69.636 100.325  1.00  0.00      CB   H  
ATOM   3508 3HD2 LEU C 223      93.699  68.804 101.272  1.00  0.00      CB   H  
ATOM   3509  C   LEU C 223      89.327  67.579 103.124  1.00  0.00      CB   C  
ATOM   3510  O   LEU C 223      88.318  68.202 103.417  1.00  0.00      CB   O  
ATOM   3511  N   THR C 224      89.702  66.537 103.883  1.00  0.00      CB   N  
ATOM   3512  HN  THR C 224      90.505  65.996 103.654  1.00  0.00      CB   H  
ATOM   3513  CA  THR C 224      88.941  66.223 105.096  1.00  0.00      CB   C  
ATOM   3514  HA  THR C 224      87.933  66.606 105.017  1.00  0.00      CB   H  
ATOM   3515  CB  THR C 224      88.814  64.716 105.313  1.00  0.00      CB   C  
ATOM   3516  HB  THR C 224      88.505  64.255 104.344  1.00  0.00      CB   H  
ATOM   3517  OG1 THR C 224      87.807  64.410 106.266  1.00  0.00      CB   O  
ATOM   3518  HG1 THR C 224      88.057  64.934 107.042  1.00  0.00      CB   H  
ATOM   3519  CG2 THR C 224      90.120  64.058 105.772  1.00  0.00      CB   C  
ATOM   3520 1HG2 THR C 224      89.989  62.955 105.786  1.00  0.00      CB   H  
ATOM   3521 2HG2 THR C 224      90.947  64.295 105.069  1.00  0.00      CB   H  
ATOM   3522 3HG2 THR C 224      90.414  64.372 106.796  1.00  0.00      CB   H  
ATOM   3523  C   THR C 224      89.570  66.899 106.306  1.00  0.00      CB   C  
ATOM   3524  O   THR C 224      89.191  66.639 107.449  1.00  0.00      CB   O  
ATOM   3525  N   GLU C 225      90.548  67.808 106.082  1.00  0.00      CB   N  
ATOM   3526  HN  GLU C 225      90.778  68.107 105.156  1.00  0.00      CB   H  
ATOM   3527  CA  GLU C 225      91.456  68.263 107.116  1.00  0.00      CB   C  
ATOM   3528  HA  GLU C 225      91.476  67.527 107.911  1.00  0.00      CB   H  
ATOM   3529  CB  GLU C 225      92.897  68.422 106.559  1.00  0.00      CB   C  
ATOM   3530  HB1 GLU C 225      93.554  68.596 107.446  1.00  0.00      CB   H  
ATOM   3531  HB2 GLU C 225      92.978  69.315 105.894  1.00  0.00      CB   H  
ATOM   3532  CG  GLU C 225      93.407  67.185 105.775  1.00  0.00      CB   C  
ATOM   3533  HG1 GLU C 225      93.178  67.307 104.696  1.00  0.00      CB   H  
ATOM   3534  HG2 GLU C 225      92.889  66.275 106.135  1.00  0.00      CB   H  
ATOM   3535  CD  GLU C 225      94.902  66.979 105.936  1.00  0.00      CB   C  
ATOM   3536  OE1 GLU C 225      95.342  65.833 106.222  1.00  0.00      CB   O  
ATOM   3537  OE2 GLU C 225      95.658  67.978 105.824  1.00  0.00      CB   O  
ATOM   3538  C   GLU C 225      91.064  69.594 107.730  1.00  0.00      CB   C  
ATOM   3539  O   GLU C 225      91.743  70.096 108.622  1.00  0.00      CB   O  
HETATM 3540  N   HSE C 226      89.947  70.206 107.317  1.00  0.00      CB   N  
HETATM 3541  HN  HSE C 226      89.459  69.905 106.496  1.00  0.00      CB   H  
HETATM 3542  CA  HSE C 226      89.402  71.337 108.044  1.00  0.00      CB   C  
HETATM 3543  HA  HSE C 226      89.697  71.254 109.081  1.00  0.00      CB   H  
HETATM 3544  CB  HSE C 226      89.882  72.707 107.512  1.00  0.00      CB   C  
HETATM 3545  HB1 HSE C 226      89.410  72.912 106.528  1.00  0.00      CB   H  
HETATM 3546  HB2 HSE C 226      90.981  72.689 107.372  1.00  0.00      CB   H  
HETATM 3547  ND1 HSE C 226      89.454  75.115 107.960  1.00  0.00      CB   N  
HETATM 3548  CG  HSE C 226      89.578  73.827 108.444  1.00  0.00      CB   C  
HETATM 3549  CE1 HSE C 226      89.046  75.827 108.991  1.00  0.00      CB   C  
HETATM 3550  HE1 HSE C 226      88.776  76.883 108.961  1.00  0.00      CB   H  
HETATM 3551  NE2 HSE C 226      88.929  75.075 110.107  1.00  0.00      CB   N  
HETATM 3552  HE2 HSE C 226      88.370  75.291 110.928  1.00  0.00      CB   H  
HETATM 3553  CD2 HSE C 226      89.270  73.790 109.764  1.00  0.00      CB   C  
HETATM 3554  HD2 HSE C 226      89.214  72.960 110.456  1.00  0.00      CB   H  
HETATM 3555  C   HSE C 226      87.889  71.235 108.029  1.00  0.00      CB   C  
HETATM 3556  O   HSE C 226      87.153  72.172 107.730  1.00  0.00      CB   O  
ATOM   3557  N   LEU C 227      87.386  70.047 108.398  1.00  0.00      CB   N  
ATOM   3558  HN  LEU C 227      88.029  69.333 108.662  1.00  0.00      CB   H  
ATOM   3559  CA  LEU C 227      85.985  69.689 108.433  1.00  0.00      CB   C  
ATOM   3560  HA  LEU C 227      85.474  70.259 107.674  1.00  0.00      CB   H  
ATOM   3561  CB  LEU C 227      85.873  68.170 108.100  1.00  0.00      CB   C  
ATOM   3562  HB1 LEU C 227      86.341  67.576 108.913  1.00  0.00      CB   H  
ATOM   3563  HB2 LEU C 227      86.478  67.998 107.183  1.00  0.00      CB   H  
ATOM   3564  CG  LEU C 227      84.464  67.596 107.813  1.00  0.00      CB   C  
ATOM   3565  HG  LEU C 227      83.860  67.639 108.746  1.00  0.00      CB   H  
ATOM   3566  CD1 LEU C 227      83.723  68.375 106.717  1.00  0.00      CB   C  
ATOM   3567 1HD1 LEU C 227      82.730  67.918 106.531  1.00  0.00      CB   H  
ATOM   3568 2HD1 LEU C 227      83.559  69.430 107.022  1.00  0.00      CB   H  
ATOM   3569 3HD1 LEU C 227      84.297  68.354 105.767  1.00  0.00      CB   H  
ATOM   3570  CD2 LEU C 227      84.575  66.116 107.406  1.00  0.00      CB   C  
ATOM   3571 1HD2 LEU C 227      83.566  65.683 107.235  1.00  0.00      CB   H  
ATOM   3572 2HD2 LEU C 227      85.165  66.010 106.468  1.00  0.00      CB   H  
ATOM   3573 3HD2 LEU C 227      85.078  65.529 108.199  1.00  0.00      CB   H  
ATOM   3574  C   LEU C 227      85.360  70.063 109.787  1.00  0.00      CB   C  
ATOM   3575  O   LEU C 227      84.435  69.426 110.291  1.00  0.00      CB   O  
ATOM   3576  N   ASP C 228      85.853  71.148 110.428  1.00  0.00      CB   N  
ATOM   3577  HN  ASP C 228      86.572  71.689 109.996  1.00  0.00      CB   H  
ATOM   3578  CA  ASP C 228      85.376  71.645 111.707  1.00  0.00      CB   C  
ATOM   3579  HA  ASP C 228      85.419  70.810 112.400  1.00  0.00      CB   H  
ATOM   3580  CB  ASP C 228      86.323  72.742 112.284  1.00  0.00      CB   C  
ATOM   3581  HB1 ASP C 228      87.353  72.333 112.319  1.00  0.00      CB   H  
ATOM   3582  HB2 ASP C 228      86.022  72.960 113.334  1.00  0.00      CB   H  
ATOM   3583  CG  ASP C 228      86.371  74.066 111.547  1.00  0.00      CB   C  
ATOM   3584  OD1 ASP C 228      87.023  75.002 112.073  1.00  0.00      CB   O  
ATOM   3585  OD2 ASP C 228      85.799  74.222 110.439  1.00  0.00      CB   O  
ATOM   3586  C   ASP C 228      83.906  72.067 111.662  1.00  0.00      CB   C  
ATOM   3587  O   ASP C 228      83.132  71.778 112.573  1.00  0.00      CB   O  
ATOM   3588  N   ARG C 229      83.471  72.694 110.550  1.00  0.00      CB   N  
ATOM   3589  HN  ARG C 229      84.178  73.030 109.922  1.00  0.00      CB   H  
ATOM   3590  CA  ARG C 229      82.093  73.077 110.293  1.00  0.00      CB   C  
ATOM   3591  HA  ARG C 229      81.604  73.257 111.241  1.00  0.00      CB   H  
ATOM   3592  CB  ARG C 229      81.989  74.366 109.417  1.00  0.00      CB   C  
ATOM   3593  HB1 ARG C 229      80.932  74.712 109.459  1.00  0.00      CB   H  
ATOM   3594  HB2 ARG C 229      82.223  74.126 108.358  1.00  0.00      CB   H  
ATOM   3595  CG  ARG C 229      82.898  75.554 109.820  1.00  0.00      CB   C  
ATOM   3596  HG1 ARG C 229      82.501  76.459 109.318  1.00  0.00      CB   H  
ATOM   3597  HG2 ARG C 229      83.900  75.365 109.389  1.00  0.00      CB   H  
ATOM   3598  CD  ARG C 229      83.046  75.815 111.329  1.00  0.00      CB   C  
ATOM   3599  HD1 ARG C 229      83.676  75.047 111.828  1.00  0.00      CB   H  
ATOM   3600  HD2 ARG C 229      82.037  75.789 111.799  1.00  0.00      CB   H  
ATOM   3601  NE  ARG C 229      83.615  77.176 111.590  1.00  0.00      CB   N  
ATOM   3602  HE  ARG C 229      83.322  77.642 112.434  1.00  0.00      CB   H  
ATOM   3603  CZ  ARG C 229      84.774  77.648 111.151  1.00  0.00      CB   C  
ATOM   3604  NH1 ARG C 229      85.667  76.984 110.460  1.00  0.00      CB   N  
ATOM   3605 1HH1 ARG C 229      85.640  75.973 110.536  1.00  0.00      CB   H  
ATOM   3606 2HH1 ARG C 229      86.589  77.383 110.455  1.00  0.00      CB   H  
ATOM   3607  NH2 ARG C 229      85.084  78.892 111.453  1.00  0.00      CB   N  
ATOM   3608 1HH2 ARG C 229      84.608  79.391 112.192  1.00  0.00      CB   H  
ATOM   3609 2HH2 ARG C 229      85.977  79.237 111.185  1.00  0.00      CB   H  
ATOM   3610  C   ARG C 229      81.338  71.941 109.597  1.00  0.00      CB   C  
ATOM   3611  O   ARG C 229      80.328  72.153 108.930  1.00  0.00      CB   O  
ATOM   3612  N   GLN C 230      81.838  70.696 109.767  1.00  0.00      CB   N  
ATOM   3613  HN  GLN C 230      82.707  70.622 110.253  1.00  0.00      CB   H  
ATOM   3614  CA  GLN C 230      81.260  69.400 109.448  1.00  0.00      CB   C  
ATOM   3615  HA  GLN C 230      82.062  68.911 108.921  1.00  0.00      CB   H  
ATOM   3616  CB  GLN C 230      81.076  68.519 110.717  1.00  0.00      CB   C  
ATOM   3617  HB1 GLN C 230      82.101  68.193 111.013  1.00  0.00      CB   H  
ATOM   3618  HB2 GLN C 230      80.519  67.586 110.489  1.00  0.00      CB   H  
ATOM   3619  CG  GLN C 230      80.467  69.266 111.926  1.00  0.00      CB   C  
ATOM   3620  HG1 GLN C 230      79.449  69.637 111.680  1.00  0.00      CB   H  
ATOM   3621  HG2 GLN C 230      81.082  70.140 112.218  1.00  0.00      CB   H  
ATOM   3622  CD  GLN C 230      80.351  68.352 113.144  1.00  0.00      CB   C  
ATOM   3623  OE1 GLN C 230      79.245  67.952 113.516  1.00  0.00      CB   O  
ATOM   3624  NE2 GLN C 230      81.493  67.989 113.767  1.00  0.00      CB   N  
ATOM   3625 1HE2 GLN C 230      82.386  68.187 113.353  1.00  0.00      CB   H  
ATOM   3626 2HE2 GLN C 230      81.447  67.406 114.581  1.00  0.00      CB   H  
ATOM   3627  C   GLN C 230      80.133  69.298 108.426  1.00  0.00      CB   C  
ATOM   3628  O   GLN C 230      80.363  69.481 107.235  1.00  0.00      CB   O  
ATOM   3629  N   VAL C 231      78.899  68.952 108.842  1.00  0.00      CB   N  
ATOM   3630  HN  VAL C 231      78.725  68.810 109.811  1.00  0.00      CB   H  
ATOM   3631  CA  VAL C 231      77.780  68.701 107.933  1.00  0.00      CB   C  
ATOM   3632  HA  VAL C 231      78.114  67.911 107.277  1.00  0.00      CB   H  
ATOM   3633  CB  VAL C 231      76.571  68.137 108.684  1.00  0.00      CB   C  
ATOM   3634  HB  VAL C 231      76.265  68.825 109.503  1.00  0.00      CB   H  
ATOM   3635  CG1 VAL C 231      75.368  67.915 107.745  1.00  0.00      CB   C  
ATOM   3636 1HG1 VAL C 231      74.550  67.409 108.301  1.00  0.00      CB   H  
ATOM   3637 2HG1 VAL C 231      74.961  68.875 107.362  1.00  0.00      CB   H  
ATOM   3638 3HG1 VAL C 231      75.652  67.278 106.883  1.00  0.00      CB   H  
ATOM   3639  CG2 VAL C 231      76.978  66.797 109.332  1.00  0.00      CB   C  
ATOM   3640 1HG2 VAL C 231      76.104  66.359 109.855  1.00  0.00      CB   H  
ATOM   3641 2HG2 VAL C 231      77.326  66.079 108.560  1.00  0.00      CB   H  
ATOM   3642 3HG2 VAL C 231      77.783  66.927 110.084  1.00  0.00      CB   H  
ATOM   3643  C   VAL C 231      77.408  69.866 106.993  1.00  0.00      CB   C  
ATOM   3644  O   VAL C 231      77.243  69.609 105.796  1.00  0.00      CB   O  
ATOM   3645  N   PRO C 232      77.299  71.137 107.380  1.00  0.00      CB   N  
ATOM   3646  CD  PRO C 232      77.010  71.552 108.754  1.00  0.00      CB   C  
ATOM   3647  HD1 PRO C 232      77.921  71.420 109.378  1.00  0.00      CB   H  
ATOM   3648  HD2 PRO C 232      76.159  70.977 109.179  1.00  0.00      CB   H  
ATOM   3649  CA  PRO C 232      77.385  72.289 106.479  1.00  0.00      CB   C  
ATOM   3650  HA  PRO C 232      76.475  72.303 105.902  1.00  0.00      CB   H  
ATOM   3651  CB  PRO C 232      77.472  73.488 107.430  1.00  0.00      CB   C  
ATOM   3652  HB1 PRO C 232      78.526  73.672 107.751  1.00  0.00      CB   H  
ATOM   3653  HB2 PRO C 232      77.065  74.414 106.972  1.00  0.00      CB   H  
ATOM   3654  CG  PRO C 232      76.660  73.031 108.643  1.00  0.00      CB   C  
ATOM   3655  HG1 PRO C 232      76.926  73.592 109.561  1.00  0.00      CB   H  
ATOM   3656  HG2 PRO C 232      75.567  73.154 108.442  1.00  0.00      CB   H  
ATOM   3657  C   PRO C 232      78.493  72.274 105.438  1.00  0.00      CB   C  
ATOM   3658  O   PRO C 232      78.216  72.479 104.259  1.00  0.00      CB   O  
ATOM   3659  N   GLY C 233      79.762  72.035 105.834  1.00  0.00      CB   N  
ATOM   3660  HN  GLY C 233      79.939  71.869 106.806  1.00  0.00      CB   H  
ATOM   3661  CA  GLY C 233      80.901  72.014 104.912  1.00  0.00      CB   C  
ATOM   3662  HA1 GLY C 233      81.792  71.918 105.513  1.00  0.00      CB   H  
ATOM   3663  HA2 GLY C 233      80.890  72.919 104.321  1.00  0.00      CB   H  
ATOM   3664  C   GLY C 233      80.892  70.857 103.948  1.00  0.00      CB   C  
ATOM   3665  O   GLY C 233      81.133  71.021 102.755  1.00  0.00      CB   O  
ATOM   3666  N   ILE C 234      80.577  69.651 104.460  1.00  0.00      CB   N  
ATOM   3667  HN  ILE C 234      80.415  69.576 105.451  1.00  0.00      CB   H  
ATOM   3668  CA  ILE C 234      80.448  68.415 103.696  1.00  0.00      CB   C  
ATOM   3669  HA  ILE C 234      81.370  68.310 103.134  1.00  0.00      CB   H  
ATOM   3670  CB  ILE C 234      80.334  67.193 104.639  1.00  0.00      CB   C  
ATOM   3671  HB  ILE C 234      80.681  67.541 105.641  1.00  0.00      CB   H  
ATOM   3672  CG2 ILE C 234      78.902  66.655 104.841  1.00  0.00      CB   C  
ATOM   3673 1HG2 ILE C 234      78.902  65.856 105.615  1.00  0.00      CB   H  
ATOM   3674 2HG2 ILE C 234      78.220  67.459 105.173  1.00  0.00      CB   H  
ATOM   3675 3HG2 ILE C 234      78.501  66.212 103.908  1.00  0.00      CB   H  
ATOM   3676  CG1 ILE C 234      81.321  66.052 104.261  1.00  0.00      CB   C  
ATOM   3677 1HG1 ILE C 234      81.468  65.416 105.167  1.00  0.00      CB   H  
ATOM   3678 2HG1 ILE C 234      82.310  66.497 104.020  1.00  0.00      CB   H  
ATOM   3679  CD  ILE C 234      80.849  65.151 103.119  1.00  0.00      CB   C  
ATOM   3680  HD1 ILE C 234      81.665  64.459 102.814  1.00  0.00      CB   H  
ATOM   3681  HD2 ILE C 234      79.982  64.534 103.435  1.00  0.00      CB   H  
ATOM   3682  HD3 ILE C 234      80.551  65.753 102.233  1.00  0.00      CB   H  
ATOM   3683  C   ILE C 234      79.338  68.536 102.655  1.00  0.00      CB   C  
ATOM   3684  O   ILE C 234      79.494  68.147 101.502  1.00  0.00      CB   O  
ATOM   3685  N   ALA C 235      78.184  69.146 103.015  1.00  0.00      CB   N  
ATOM   3686  HN  ALA C 235      78.047  69.441 103.963  1.00  0.00      CB   H  
ATOM   3687  CA  ALA C 235      77.138  69.510 102.082  1.00  0.00      CB   C  
ATOM   3688  HA  ALA C 235      76.845  68.622 101.537  1.00  0.00      CB   H  
ATOM   3689  CB  ALA C 235      75.929  70.033 102.879  1.00  0.00      CB   C  
ATOM   3690  HB1 ALA C 235      75.082  70.284 102.206  1.00  0.00      CB   H  
ATOM   3691  HB2 ALA C 235      75.581  69.265 103.598  1.00  0.00      CB   H  
ATOM   3692  HB3 ALA C 235      76.196  70.941 103.461  1.00  0.00      CB   H  
ATOM   3693  C   ALA C 235      77.531  70.534 101.026  1.00  0.00      CB   C  
ATOM   3694  O   ALA C 235      77.251  70.344  99.840  1.00  0.00      CB   O  
ATOM   3695  N   ARG C 236      78.219  71.635 101.413  1.00  0.00      CB   N  
ATOM   3696  HN  ARG C 236      78.420  71.783 102.383  1.00  0.00      CB   H  
ATOM   3697  CA  ARG C 236      78.627  72.683 100.483  1.00  0.00      CB   C  
ATOM   3698  HA  ARG C 236      77.740  73.064  99.996  1.00  0.00      CB   H  
ATOM   3699  CB  ARG C 236      79.330  73.851 101.247  1.00  0.00      CB   C  
ATOM   3700  HB1 ARG C 236      80.305  73.521 101.663  1.00  0.00      CB   H  
ATOM   3701  HB2 ARG C 236      78.681  74.069 102.130  1.00  0.00      CB   H  
ATOM   3702  CG  ARG C 236      79.489  75.190 100.475  1.00  0.00      CB   C  
ATOM   3703  HG1 ARG C 236      79.719  75.989 101.220  1.00  0.00      CB   H  
ATOM   3704  HG2 ARG C 236      78.496  75.448 100.036  1.00  0.00      CB   H  
ATOM   3705  CD  ARG C 236      80.530  75.279  99.338  1.00  0.00      CB   C  
ATOM   3706  HD1 ARG C 236      80.455  76.278  98.842  1.00  0.00      CB   H  
ATOM   3707  HD2 ARG C 236      80.370  74.508  98.557  1.00  0.00      CB   H  
ATOM   3708  NE  ARG C 236      81.905  75.138  99.917  1.00  0.00      CB   N  
ATOM   3709  HE  ARG C 236      82.055  75.146 100.906  1.00  0.00      CB   H  
ATOM   3710  CZ  ARG C 236      83.013  75.223  99.191  1.00  0.00      CB   C  
ATOM   3711  NH1 ARG C 236      83.056  75.290  97.884  1.00  0.00      CB   N  
ATOM   3712 1HH1 ARG C 236      82.192  75.276  97.333  1.00  0.00      CB   H  
ATOM   3713 2HH1 ARG C 236      83.938  75.405  97.444  1.00  0.00      CB   H  
ATOM   3714  NH2 ARG C 236      84.168  75.279  99.819  1.00  0.00      CB   N  
ATOM   3715 1HH2 ARG C 236      84.131  75.326 100.822  1.00  0.00      CB   H  
ATOM   3716 2HH2 ARG C 236      84.990  75.471  99.281  1.00  0.00      CB   H  
ATOM   3717  C   ARG C 236      79.558  72.164  99.413  1.00  0.00      CB   C  
ATOM   3718  O   ARG C 236      79.309  72.331  98.217  1.00  0.00      CB   O  
ATOM   3719  N   MET C 237      80.633  71.453  99.817  1.00  0.00      CB   N  
ATOM   3720  HN  MET C 237      80.797  71.278 100.793  1.00  0.00      CB   H  
ATOM   3721  CA  MET C 237      81.605  70.923  98.881  1.00  0.00      CB   C  
ATOM   3722  HA  MET C 237      81.888  71.746  98.238  1.00  0.00      CB   H  
ATOM   3723  CB  MET C 237      82.887  70.445  99.602  1.00  0.00      CB   C  
ATOM   3724  HB1 MET C 237      83.197  71.269 100.287  1.00  0.00      CB   H  
ATOM   3725  HB2 MET C 237      83.695  70.342  98.844  1.00  0.00      CB   H  
ATOM   3726  CG  MET C 237      82.778  69.146 100.420  1.00  0.00      CB   C  
ATOM   3727  HG1 MET C 237      81.776  69.094 100.897  1.00  0.00      CB   H  
ATOM   3728  HG2 MET C 237      83.505  69.202 101.254  1.00  0.00      CB   H  
ATOM   3729  SD  MET C 237      83.122  67.631  99.461  1.00  0.00      CB   S  
ATOM   3730  CE  MET C 237      83.304  66.606 100.941  1.00  0.00      CB   C  
ATOM   3731  HE1 MET C 237      82.440  66.742 101.614  1.00  0.00      CB   H  
ATOM   3732  HE2 MET C 237      83.384  65.526 100.683  1.00  0.00      CB   H  
ATOM   3733  HE3 MET C 237      84.213  66.890 101.514  1.00  0.00      CB   H  
ATOM   3734  C   MET C 237      81.022  69.857  97.968  1.00  0.00      CB   C  
ATOM   3735  O   MET C 237      81.286  69.847  96.768  1.00  0.00      CB   O  
ATOM   3736  N   ARG C 238      80.160  68.959  98.495  1.00  0.00      CB   N  
ATOM   3737  HN  ARG C 238      79.956  68.960  99.475  1.00  0.00      CB   H  
ATOM   3738  CA  ARG C 238      79.464  67.977  97.692  1.00  0.00      CB   C  
ATOM   3739  HA  ARG C 238      80.213  67.415  97.153  1.00  0.00      CB   H  
ATOM   3740  CB  ARG C 238      78.660  66.971  98.548  1.00  0.00      CB   C  
ATOM   3741  HB1 ARG C 238      77.938  66.421  97.900  1.00  0.00      CB   H  
ATOM   3742  HB2 ARG C 238      78.069  67.521  99.317  1.00  0.00      CB   H  
ATOM   3743  CG  ARG C 238      79.556  65.918  99.235  1.00  0.00      CB   C  
ATOM   3744  HG1 ARG C 238      80.311  66.445  99.861  1.00  0.00      CB   H  
ATOM   3745  HG2 ARG C 238      80.119  65.359  98.456  1.00  0.00      CB   H  
ATOM   3746  CD  ARG C 238      78.792  64.933 100.125  1.00  0.00      CB   C  
ATOM   3747  HD1 ARG C 238      78.267  65.505 100.922  1.00  0.00      CB   H  
ATOM   3748  HD2 ARG C 238      79.490  64.193 100.585  1.00  0.00      CB   H  
ATOM   3749  NE  ARG C 238      77.831  64.196  99.239  1.00  0.00      CB   N  
ATOM   3750  HE  ARG C 238      78.123  63.953  98.305  1.00  0.00      CB   H  
ATOM   3751  CZ  ARG C 238      76.629  63.781  99.614  1.00  0.00      CB   C  
ATOM   3752  NH1 ARG C 238      76.094  64.100 100.771  1.00  0.00      CB   N  
ATOM   3753 1HH1 ARG C 238      76.472  64.839 101.334  1.00  0.00      CB   H  
ATOM   3754 2HH1 ARG C 238      75.227  63.687 101.065  1.00  0.00      CB   H  
ATOM   3755  NH2 ARG C 238      75.920  63.019  98.808  1.00  0.00      CB   N  
ATOM   3756 1HH2 ARG C 238      76.303  62.672  97.959  1.00  0.00      CB   H  
ATOM   3757 2HH2 ARG C 238      75.006  62.719  99.107  1.00  0.00      CB   H  
ATOM   3758  C   ARG C 238      78.564  68.558  96.622  1.00  0.00      CB   C  
ATOM   3759  O   ARG C 238      78.570  68.095  95.484  1.00  0.00      CB   O  
ATOM   3760  N   LEU C 239      77.780  69.611  96.938  1.00  0.00      CB   N  
ATOM   3761  HN  LEU C 239      77.744  69.966  97.877  1.00  0.00      CB   H  
ATOM   3762  CA  LEU C 239      77.020  70.321  95.923  1.00  0.00      CB   C  
ATOM   3763  HA  LEU C 239      76.449  69.584  95.381  1.00  0.00      CB   H  
ATOM   3764  CB  LEU C 239      76.030  71.327  96.555  1.00  0.00      CB   C  
ATOM   3765  HB1 LEU C 239      75.561  71.931  95.746  1.00  0.00      CB   H  
ATOM   3766  HB2 LEU C 239      76.594  72.017  97.218  1.00  0.00      CB   H  
ATOM   3767  CG  LEU C 239      74.886  70.671  97.357  1.00  0.00      CB   C  
ATOM   3768  HG  LEU C 239      75.330  70.040  98.164  1.00  0.00      CB   H  
ATOM   3769  CD1 LEU C 239      74.020  71.738  98.038  1.00  0.00      CB   C  
ATOM   3770 1HD1 LEU C 239      73.210  71.265  98.625  1.00  0.00      CB   H  
ATOM   3771 2HD1 LEU C 239      74.632  72.343  98.739  1.00  0.00      CB   H  
ATOM   3772 3HD1 LEU C 239      73.556  72.412  97.286  1.00  0.00      CB   H  
ATOM   3773  CD2 LEU C 239      73.994  69.772  96.485  1.00  0.00      CB   C  
ATOM   3774 1HD2 LEU C 239      73.145  69.384  97.092  1.00  0.00      CB   H  
ATOM   3775 2HD2 LEU C 239      73.585  70.358  95.636  1.00  0.00      CB   H  
ATOM   3776 3HD2 LEU C 239      74.570  68.912  96.088  1.00  0.00      CB   H  
ATOM   3777  C   LEU C 239      77.880  70.989  94.857  1.00  0.00      CB   C  
ATOM   3778  O   LEU C 239      77.620  70.817  93.670  1.00  0.00      CB   O  
ATOM   3779  N   ASP C 240      78.966  71.700  95.229  1.00  0.00      CB   N  
ATOM   3780  HN  ASP C 240      79.159  71.872  96.200  1.00  0.00      CB   H  
ATOM   3781  CA  ASP C 240      79.904  72.263  94.271  1.00  0.00      CB   C  
ATOM   3782  HA  ASP C 240      79.336  72.872  93.582  1.00  0.00      CB   H  
ATOM   3783  CB  ASP C 240      80.952  73.143  94.996  1.00  0.00      CB   C  
ATOM   3784  HB1 ASP C 240      81.803  73.405  94.334  1.00  0.00      CB   H  
ATOM   3785  HB2 ASP C 240      81.350  72.609  95.886  1.00  0.00      CB   H  
ATOM   3786  CG  ASP C 240      80.345  74.456  95.444  1.00  0.00      CB   C  
ATOM   3787  OD1 ASP C 240      79.275  74.853  94.904  1.00  0.00      CB   O  
ATOM   3788  OD2 ASP C 240      80.988  75.145  96.271  1.00  0.00      CB   O  
ATOM   3789  C   ASP C 240      80.606  71.228  93.393  1.00  0.00      CB   C  
ATOM   3790  O   ASP C 240      80.681  71.376  92.174  1.00  0.00      CB   O  
ATOM   3791  N   VAL C 241      81.093  70.118  93.983  1.00  0.00      CB   N  
ATOM   3792  HN  VAL C 241      81.059  70.046  94.986  1.00  0.00      CB   H  
ATOM   3793  CA  VAL C 241      81.645  68.974  93.266  1.00  0.00      CB   C  
ATOM   3794  HA  VAL C 241      82.428  69.346  92.621  1.00  0.00      CB   H  
ATOM   3795  CB  VAL C 241      82.283  67.967  94.227  1.00  0.00      CB   C  
ATOM   3796  HB  VAL C 241      81.578  67.759  95.067  1.00  0.00      CB   H  
ATOM   3797  CG1 VAL C 241      82.633  66.632  93.535  1.00  0.00      CB   C  
ATOM   3798 1HG1 VAL C 241      83.250  66.822  92.633  1.00  0.00      CB   H  
ATOM   3799 2HG1 VAL C 241      83.224  65.990  94.223  1.00  0.00      CB   H  
ATOM   3800 3HG1 VAL C 241      81.723  66.073  93.239  1.00  0.00      CB   H  
ATOM   3801  CG2 VAL C 241      83.576  68.584  94.798  1.00  0.00      CB   C  
ATOM   3802 1HG2 VAL C 241      84.037  67.893  95.537  1.00  0.00      CB   H  
ATOM   3803 2HG2 VAL C 241      84.318  68.758  93.987  1.00  0.00      CB   H  
ATOM   3804 3HG2 VAL C 241      83.374  69.550  95.305  1.00  0.00      CB   H  
ATOM   3805  C   VAL C 241      80.629  68.322  92.334  1.00  0.00      CB   C  
ATOM   3806  O   VAL C 241      80.926  68.037  91.171  1.00  0.00      CB   O  
ATOM   3807  N   ARG C 242      79.368  68.135  92.794  1.00  0.00      CB   N  
ATOM   3808  HN  ARG C 242      79.150  68.320  93.758  1.00  0.00      CB   H  
ATOM   3809  CA  ARG C 242      78.273  67.674  91.962  1.00  0.00      CB   C  
ATOM   3810  HA  ARG C 242      78.563  66.713  91.567  1.00  0.00      CB   H  
ATOM   3811  CB  ARG C 242      76.957  67.489  92.787  1.00  0.00      CB   C  
ATOM   3812  HB1 ARG C 242      76.893  68.342  93.499  1.00  0.00      CB   H  
ATOM   3813  HB2 ARG C 242      77.055  66.562  93.392  1.00  0.00      CB   H  
ATOM   3814  CG  ARG C 242      75.636  67.468  91.976  1.00  0.00      CB   C  
ATOM   3815  HG1 ARG C 242      75.692  66.663  91.207  1.00  0.00      CB   H  
ATOM   3816  HG2 ARG C 242      75.507  68.445  91.455  1.00  0.00      CB   H  
ATOM   3817  CD  ARG C 242      74.375  67.258  92.821  1.00  0.00      CB   C  
ATOM   3818  HD1 ARG C 242      74.371  67.961  93.682  1.00  0.00      CB   H  
ATOM   3819  HD2 ARG C 242      74.331  66.218  93.211  1.00  0.00      CB   H  
ATOM   3820  NE  ARG C 242      73.204  67.478  91.908  1.00  0.00      CB   N  
ATOM   3821  HE  ARG C 242      73.125  66.882  91.097  1.00  0.00      CB   H  
ATOM   3822  CZ  ARG C 242      72.304  68.448  92.031  1.00  0.00      CB   C  
ATOM   3823  NH1 ARG C 242      72.193  69.186  93.114  1.00  0.00      CB   N  
ATOM   3824 1HH1 ARG C 242      72.748  68.970  93.900  1.00  0.00      CB   H  
ATOM   3825 2HH1 ARG C 242      71.382  69.789  93.219  1.00  0.00      CB   H  
ATOM   3826  NH2 ARG C 242      71.456  68.689  91.053  1.00  0.00      CB   N  
ATOM   3827 1HH2 ARG C 242      71.506  68.205  90.172  1.00  0.00      CB   H  
ATOM   3828 2HH2 ARG C 242      70.854  69.486  91.115  1.00  0.00      CB   H  
ATOM   3829  C   ARG C 242      77.988  68.561  90.771  1.00  0.00      CB   C  
ATOM   3830  O   ARG C 242      77.906  68.080  89.638  1.00  0.00      CB   O  
ATOM   3831  N   LEU C 243      77.859  69.884  91.004  1.00  0.00      CB   N  
ATOM   3832  HN  LEU C 243      77.903  70.227  91.949  1.00  0.00      CB   H  
ATOM   3833  CA  LEU C 243      77.634  70.891  89.988  1.00  0.00      CB   C  
ATOM   3834  HA  LEU C 243      76.763  70.593  89.426  1.00  0.00      CB   H  
ATOM   3835  CB  LEU C 243      77.363  72.284  90.611  1.00  0.00      CB   C  
ATOM   3836  HB1 LEU C 243      77.380  73.080  89.832  1.00  0.00      CB   H  
ATOM   3837  HB2 LEU C 243      78.181  72.503  91.338  1.00  0.00      CB   H  
ATOM   3838  CG  LEU C 243      76.012  72.408  91.348  1.00  0.00      CB   C  
ATOM   3839  HG  LEU C 243      75.893  71.532  92.029  1.00  0.00      CB   H  
ATOM   3840  CD1 LEU C 243      75.999  73.674  92.215  1.00  0.00      CB   C  
ATOM   3841 1HD1 LEU C 243      75.060  73.723  92.801  1.00  0.00      CB   H  
ATOM   3842 2HD1 LEU C 243      76.850  73.675  92.928  1.00  0.00      CB   H  
ATOM   3843 3HD1 LEU C 243      76.054  74.583  91.576  1.00  0.00      CB   H  
ATOM   3844  CD2 LEU C 243      74.816  72.423  90.376  1.00  0.00      CB   C  
ATOM   3845 1HD2 LEU C 243      73.865  72.521  90.945  1.00  0.00      CB   H  
ATOM   3846 2HD2 LEU C 243      74.898  73.287  89.681  1.00  0.00      CB   H  
ATOM   3847 3HD2 LEU C 243      74.780  71.486  89.784  1.00  0.00      CB   H  
ATOM   3848  C   LEU C 243      78.758  70.980  88.985  1.00  0.00      CB   C  
ATOM   3849  O   LEU C 243      78.508  71.017  87.785  1.00  0.00      CB   O  
ATOM   3850  N   ALA C 244      80.026  70.957  89.445  1.00  0.00      CB   N  
ATOM   3851  HN  ALA C 244      80.215  70.965  90.436  1.00  0.00      CB   H  
ATOM   3852  CA  ALA C 244      81.184  70.955  88.575  1.00  0.00      CB   C  
ATOM   3853  HA  ALA C 244      81.146  71.843  87.958  1.00  0.00      CB   H  
ATOM   3854  CB  ALA C 244      82.459  70.995  89.447  1.00  0.00      CB   C  
ATOM   3855  HB1 ALA C 244      83.378  71.018  88.826  1.00  0.00      CB   H  
ATOM   3856  HB2 ALA C 244      82.447  71.906  90.082  1.00  0.00      CB   H  
ATOM   3857  HB3 ALA C 244      82.494  70.114  90.121  1.00  0.00      CB   H  
ATOM   3858  C   ALA C 244      81.219  69.759  87.631  1.00  0.00      CB   C  
ATOM   3859  O   ALA C 244      81.247  69.926  86.417  1.00  0.00      CB   O  
ATOM   3860  N   LYS C 245      81.066  68.523  88.150  1.00  0.00      CB   N  
ATOM   3861  HN  LYS C 245      81.016  68.404  89.141  1.00  0.00      CB   H  
ATOM   3862  CA  LYS C 245      80.976  67.318  87.331  1.00  0.00      CB   C  
ATOM   3863  HA  LYS C 245      81.877  67.250  86.733  1.00  0.00      CB   H  
ATOM   3864  CB  LYS C 245      80.885  66.055  88.236  1.00  0.00      CB   C  
ATOM   3865  HB1 LYS C 245      80.281  65.266  87.734  1.00  0.00      CB   H  
ATOM   3866  HB2 LYS C 245      80.351  66.348  89.167  1.00  0.00      CB   H  
ATOM   3867  CG  LYS C 245      82.212  65.370  88.617  1.00  0.00      CB   C  
ATOM   3868  HG1 LYS C 245      82.601  64.834  87.722  1.00  0.00      CB   H  
ATOM   3869  HG2 LYS C 245      81.982  64.589  89.380  1.00  0.00      CB   H  
ATOM   3870  CD  LYS C 245      83.322  66.289  89.157  1.00  0.00      CB   C  
ATOM   3871  HD1 LYS C 245      82.882  67.088  89.789  1.00  0.00      CB   H  
ATOM   3872  HD2 LYS C 245      83.802  66.776  88.275  1.00  0.00      CB   H  
ATOM   3873  CE  LYS C 245      84.345  65.512  89.998  1.00  0.00      CB   C  
ATOM   3874  HE1 LYS C 245      84.502  64.494  89.576  1.00  0.00      CB   H  
ATOM   3875  HE2 LYS C 245      83.990  65.406  91.044  1.00  0.00      CB   H  
ATOM   3876  NZ  LYS C 245      85.652  66.184  90.011  1.00  0.00      CB   N1+
ATOM   3877  HZ1 LYS C 245      86.164  66.023  90.915  1.00  0.00      CB   H  
ATOM   3878  HZ2 LYS C 245      86.224  65.787  89.217  1.00  0.00      CB   H  
ATOM   3879  HZ3 LYS C 245      85.534  67.198  89.856  1.00  0.00      CB   H  
ATOM   3880  C   LYS C 245      79.814  67.340  86.337  1.00  0.00      CB   C  
ATOM   3881  O   LYS C 245      79.939  66.958  85.180  1.00  0.00      CB   O  
ATOM   3882  N   THR C 246      78.639  67.824  86.779  1.00  0.00      CB   N  
ATOM   3883  HN  THR C 246      78.575  68.154  87.719  1.00  0.00      CB   H  
ATOM   3884  CA  THR C 246      77.467  68.002  85.920  1.00  0.00      CB   C  
ATOM   3885  HA  THR C 246      77.262  67.052  85.446  1.00  0.00      CB   H  
ATOM   3886  CB  THR C 246      76.223  68.408  86.701  1.00  0.00      CB   C  
ATOM   3887  HB  THR C 246      76.305  69.451  87.083  1.00  0.00      CB   H  
ATOM   3888  OG1 THR C 246      76.066  67.546  87.821  1.00  0.00      CB   O  
ATOM   3889  HG1 THR C 246      76.666  67.899  88.504  1.00  0.00      CB   H  
ATOM   3890  CG2 THR C 246      74.956  68.287  85.840  1.00  0.00      CB   C  
ATOM   3891 1HG2 THR C 246      74.051  68.499  86.447  1.00  0.00      CB   H  
ATOM   3892 2HG2 THR C 246      74.973  69.012  84.998  1.00  0.00      CB   H  
ATOM   3893 3HG2 THR C 246      74.859  67.268  85.411  1.00  0.00      CB   H  
ATOM   3894  C   THR C 246      77.680  69.003  84.802  1.00  0.00      CB   C  
ATOM   3895  O   THR C 246      77.361  68.733  83.647  1.00  0.00      CB   O  
ATOM   3896  N   LEU C 247      78.270  70.175  85.114  1.00  0.00      CB   N  
ATOM   3897  HN  LEU C 247      78.517  70.391  86.064  1.00  0.00      CB   H  
ATOM   3898  CA  LEU C 247      78.638  71.191  84.143  1.00  0.00      CB   C  
ATOM   3899  HA  LEU C 247      77.751  71.438  83.577  1.00  0.00      CB   H  
ATOM   3900  CB  LEU C 247      79.158  72.455  84.880  1.00  0.00      CB   C  
ATOM   3901  HB1 LEU C 247      80.069  72.200  85.467  1.00  0.00      CB   H  
ATOM   3902  HB2 LEU C 247      78.372  72.733  85.620  1.00  0.00      CB   H  
ATOM   3903  CG  LEU C 247      79.437  73.734  84.040  1.00  0.00      CB   C  
ATOM   3904  HG  LEU C 247      79.478  74.576  84.779  1.00  0.00      CB   H  
ATOM   3905  CD1 LEU C 247      80.800  73.740  83.325  1.00  0.00      CB   C  
ATOM   3906 1HD1 LEU C 247      81.007  74.739  82.880  1.00  0.00      CB   H  
ATOM   3907 2HD1 LEU C 247      81.613  73.489  84.037  1.00  0.00      CB   H  
ATOM   3908 3HD1 LEU C 247      80.822  73.002  82.498  1.00  0.00      CB   H  
ATOM   3909  CD2 LEU C 247      78.311  74.067  83.052  1.00  0.00      CB   C  
ATOM   3910 1HD2 LEU C 247      78.502  75.048  82.569  1.00  0.00      CB   H  
ATOM   3911 2HD2 LEU C 247      78.255  73.293  82.255  1.00  0.00      CB   H  
ATOM   3912 3HD2 LEU C 247      77.331  74.120  83.567  1.00  0.00      CB   H  
ATOM   3913  C   LEU C 247      79.656  70.663  83.153  1.00  0.00      CB   C  
ATOM   3914  O   LEU C 247      79.515  70.854  81.951  1.00  0.00      CB   O  
ATOM   3915  N   GLY C 248      80.685  69.924  83.634  1.00  0.00      CB   N  
ATOM   3916  HN  GLY C 248      80.795  69.824  84.628  1.00  0.00      CB   H  
ATOM   3917  CA  GLY C 248      81.692  69.263  82.813  1.00  0.00      CB   C  
ATOM   3918  HA1 GLY C 248      82.319  68.693  83.482  1.00  0.00      CB   H  
ATOM   3919  HA2 GLY C 248      82.229  70.020  82.262  1.00  0.00      CB   H  
ATOM   3920  C   GLY C 248      81.146  68.291  81.803  1.00  0.00      CB   C  
ATOM   3921  O   GLY C 248      81.534  68.323  80.638  1.00  0.00      CB   O  
ATOM   3922  N   LEU C 249      80.209  67.406  82.205  1.00  0.00      CB   N  
ATOM   3923  HN  LEU C 249      79.971  67.346  83.178  1.00  0.00      CB   H  
ATOM   3924  CA  LEU C 249      79.503  66.521  81.288  1.00  0.00      CB   C  
ATOM   3925  HA  LEU C 249      80.244  65.946  80.746  1.00  0.00      CB   H  
ATOM   3926  CB  LEU C 249      78.572  65.562  82.078  1.00  0.00      CB   C  
ATOM   3927  HB1 LEU C 249      77.890  65.018  81.387  1.00  0.00      CB   H  
ATOM   3928  HB2 LEU C 249      77.938  66.183  82.746  1.00  0.00      CB   H  
ATOM   3929  CG  LEU C 249      79.308  64.500  82.922  1.00  0.00      CB   C  
ATOM   3930  HG  LEU C 249      80.133  64.998  83.487  1.00  0.00      CB   H  
ATOM   3931  CD1 LEU C 249      78.356  63.881  83.953  1.00  0.00      CB   C  
ATOM   3932 1HD1 LEU C 249      78.890  63.129  84.573  1.00  0.00      CB   H  
ATOM   3933 2HD1 LEU C 249      77.960  64.673  84.621  1.00  0.00      CB   H  
ATOM   3934 3HD1 LEU C 249      77.505  63.387  83.438  1.00  0.00      CB   H  
ATOM   3935  CD2 LEU C 249      79.935  63.409  82.038  1.00  0.00      CB   C  
ATOM   3936 1HD2 LEU C 249      80.438  62.650  82.672  1.00  0.00      CB   H  
ATOM   3937 2HD2 LEU C 249      79.166  62.902  81.424  1.00  0.00      CB   H  
ATOM   3938 3HD2 LEU C 249      80.696  63.843  81.349  1.00  0.00      CB   H  
ATOM   3939  C   LEU C 249      78.671  67.239  80.226  1.00  0.00      CB   C  
ATOM   3940  O   LEU C 249      78.755  66.927  79.041  1.00  0.00      CB   O  
ATOM   3941  N   VAL C 250      77.879  68.253  80.624  1.00  0.00      CB   N  
ATOM   3942  HN  VAL C 250      77.811  68.492  81.595  1.00  0.00      CB   H  
ATOM   3943  CA  VAL C 250      77.107  69.078  79.696  1.00  0.00      CB   C  
ATOM   3944  HA  VAL C 250      76.532  68.415  79.059  1.00  0.00      CB   H  
ATOM   3945  CB  VAL C 250      76.116  69.972  80.440  1.00  0.00      CB   C  
ATOM   3946  HB  VAL C 250      76.651  70.585  81.199  1.00  0.00      CB   H  
ATOM   3947  CG1 VAL C 250      75.375  70.914  79.467  1.00  0.00      CB   C  
ATOM   3948 1HG1 VAL C 250      74.609  71.489  80.024  1.00  0.00      CB   H  
ATOM   3949 2HG1 VAL C 250      76.053  71.639  78.974  1.00  0.00      CB   H  
ATOM   3950 3HG1 VAL C 250      74.860  70.328  78.674  1.00  0.00      CB   H  
ATOM   3951  CG2 VAL C 250      75.083  69.075  81.144  1.00  0.00      CB   C  
ATOM   3952 1HG2 VAL C 250      74.322  69.692  81.659  1.00  0.00      CB   H  
ATOM   3953 2HG2 VAL C 250      74.550  68.449  80.392  1.00  0.00      CB   H  
ATOM   3954 3HG2 VAL C 250      75.557  68.402  81.889  1.00  0.00      CB   H  
ATOM   3955  C   VAL C 250      77.996  69.880  78.751  1.00  0.00      CB   C  
ATOM   3956  O   VAL C 250      77.766  69.949  77.546  1.00  0.00      CB   O  
ATOM   3957  N   MET C 251      79.088  70.474  79.271  1.00  0.00      CB   N  
ATOM   3958  HN  MET C 251      79.246  70.444  80.264  1.00  0.00      CB   H  
ATOM   3959  CA  MET C 251      80.113  71.148  78.493  1.00  0.00      CB   C  
ATOM   3960  HA  MET C 251      79.637  71.941  77.933  1.00  0.00      CB   H  
ATOM   3961  CB  MET C 251      81.186  71.737  79.449  1.00  0.00      CB   C  
ATOM   3962  HB1 MET C 251      81.592  70.902  80.063  1.00  0.00      CB   H  
ATOM   3963  HB2 MET C 251      80.670  72.429  80.154  1.00  0.00      CB   H  
ATOM   3964  CG  MET C 251      82.351  72.501  78.791  1.00  0.00      CB   C  
ATOM   3965  HG1 MET C 251      81.970  73.486  78.443  1.00  0.00      CB   H  
ATOM   3966  HG2 MET C 251      82.710  71.972  77.883  1.00  0.00      CB   H  
ATOM   3967  SD  MET C 251      83.772  72.737  79.900  1.00  0.00      CB   S  
ATOM   3968  CE  MET C 251      84.443  71.072  79.620  1.00  0.00      CB   C  
ATOM   3969  HE1 MET C 251      85.409  70.930  80.147  1.00  0.00      CB   H  
ATOM   3970  HE2 MET C 251      83.744  70.289  79.985  1.00  0.00      CB   H  
ATOM   3971  HE3 MET C 251      84.622  70.888  78.542  1.00  0.00      CB   H  
ATOM   3972  C   MET C 251      80.791  70.233  77.491  1.00  0.00      CB   C  
ATOM   3973  O   MET C 251      80.972  70.595  76.330  1.00  0.00      CB   O  
ATOM   3974  N   ALA C 252      81.157  68.999  77.902  1.00  0.00      CB   N  
ATOM   3975  HN  ALA C 252      81.053  68.724  78.861  1.00  0.00      CB   H  
ATOM   3976  CA  ALA C 252      81.712  68.002  77.019  1.00  0.00      CB   C  
ATOM   3977  HA  ALA C 252      82.598  68.418  76.565  1.00  0.00      CB   H  
ATOM   3978  CB  ALA C 252      82.084  66.736  77.821  1.00  0.00      CB   C  
ATOM   3979  HB1 ALA C 252      82.553  65.969  77.171  1.00  0.00      CB   H  
ATOM   3980  HB2 ALA C 252      82.802  66.992  78.626  1.00  0.00      CB   H  
ATOM   3981  HB3 ALA C 252      81.186  66.290  78.299  1.00  0.00      CB   H  
ATOM   3982  C   ALA C 252      80.769  67.636  75.884  1.00  0.00      CB   C  
ATOM   3983  O   ALA C 252      81.165  67.676  74.726  1.00  0.00      CB   O  
ATOM   3984  N   VAL C 253      79.477  67.374  76.179  1.00  0.00      CB   N  
ATOM   3985  HN  VAL C 253      79.185  67.320  77.140  1.00  0.00      CB   H  
ATOM   3986  CA  VAL C 253      78.444  67.161  75.175  1.00  0.00      CB   C  
ATOM   3987  HA  VAL C 253      78.770  66.360  74.530  1.00  0.00      CB   H  
ATOM   3988  CB  VAL C 253      77.128  66.735  75.835  1.00  0.00      CB   C  
ATOM   3989  HB  VAL C 253      76.958  67.355  76.743  1.00  0.00      CB   H  
ATOM   3990  CG1 VAL C 253      75.897  66.910  74.917  1.00  0.00      CB   C  
ATOM   3991 1HG1 VAL C 253      74.990  66.555  75.447  1.00  0.00      CB   H  
ATOM   3992 2HG1 VAL C 253      75.706  67.977  74.678  1.00  0.00      CB   H  
ATOM   3993 3HG1 VAL C 253      76.015  66.332  73.978  1.00  0.00      CB   H  
ATOM   3994  CG2 VAL C 253      77.273  65.260  76.255  1.00  0.00      CB   C  
ATOM   3995 1HG2 VAL C 253      76.319  64.898  76.692  1.00  0.00      CB   H  
ATOM   3996 2HG2 VAL C 253      77.510  64.618  75.376  1.00  0.00      CB   H  
ATOM   3997 3HG2 VAL C 253      78.078  65.140  77.015  1.00  0.00      CB   H  
ATOM   3998  C   VAL C 253      78.213  68.351  74.253  1.00  0.00      CB   C  
ATOM   3999  O   VAL C 253      78.183  68.203  73.033  1.00  0.00      CB   O  
ATOM   4000  N   LEU C 254      78.085  69.580  74.803  1.00  0.00      CB   N  
ATOM   4001  HN  LEU C 254      78.054  69.674  75.801  1.00  0.00      CB   H  
ATOM   4002  CA  LEU C 254      77.861  70.782  74.025  1.00  0.00      CB   C  
ATOM   4003  HA  LEU C 254      76.976  70.603  73.424  1.00  0.00      CB   H  
ATOM   4004  CB  LEU C 254      77.598  72.005  74.945  1.00  0.00      CB   C  
ATOM   4005  HB1 LEU C 254      78.533  72.249  75.498  1.00  0.00      CB   H  
ATOM   4006  HB2 LEU C 254      76.837  71.702  75.704  1.00  0.00      CB   H  
ATOM   4007  CG  LEU C 254      77.058  73.269  74.233  1.00  0.00      CB   C  
ATOM   4008  HG  LEU C 254      77.695  73.476  73.339  1.00  0.00      CB   H  
ATOM   4009  CD1 LEU C 254      75.604  73.077  73.769  1.00  0.00      CB   C  
ATOM   4010 1HD1 LEU C 254      75.244  73.962  73.202  1.00  0.00      CB   H  
ATOM   4011 2HD1 LEU C 254      75.504  72.178  73.132  1.00  0.00      CB   H  
ATOM   4012 3HD1 LEU C 254      74.938  72.929  74.646  1.00  0.00      CB   H  
ATOM   4013  CD2 LEU C 254      77.123  74.499  75.145  1.00  0.00      CB   C  
ATOM   4014 1HD2 LEU C 254      76.796  75.408  74.598  1.00  0.00      CB   H  
ATOM   4015 2HD2 LEU C 254      76.443  74.358  76.016  1.00  0.00      CB   H  
ATOM   4016 3HD2 LEU C 254      78.158  74.658  75.517  1.00  0.00      CB   H  
ATOM   4017  C   LEU C 254      79.008  71.062  73.062  1.00  0.00      CB   C  
ATOM   4018  O   LEU C 254      78.809  71.323  71.876  1.00  0.00      CB   O  
ATOM   4019  N   LEU C 255      80.265  70.942  73.536  1.00  0.00      CB   N  
ATOM   4020  HN  LEU C 255      80.427  70.759  74.511  1.00  0.00      CB   H  
ATOM   4021  CA  LEU C 255      81.422  70.951  72.661  1.00  0.00      CB   C  
ATOM   4022  HA  LEU C 255      81.339  71.829  72.033  1.00  0.00      CB   H  
ATOM   4023  CB  LEU C 255      82.764  71.052  73.444  1.00  0.00      CB   C  
ATOM   4024  HB1 LEU C 255      83.575  70.689  72.781  1.00  0.00      CB   H  
ATOM   4025  HB2 LEU C 255      82.708  70.383  74.330  1.00  0.00      CB   H  
ATOM   4026  CG  LEU C 255      83.241  72.462  73.873  1.00  0.00      CB   C  
ATOM   4027  HG  LEU C 255      84.170  72.313  74.482  1.00  0.00      CB   H  
ATOM   4028  CD1 LEU C 255      83.646  73.313  72.658  1.00  0.00      CB   C  
ATOM   4029 1HD1 LEU C 255      84.082  74.272  73.001  1.00  0.00      CB   H  
ATOM   4030 2HD1 LEU C 255      84.392  72.792  72.026  1.00  0.00      CB   H  
ATOM   4031 3HD1 LEU C 255      82.760  73.552  72.035  1.00  0.00      CB   H  
ATOM   4032  CD2 LEU C 255      82.247  73.223  74.755  1.00  0.00      CB   C  
ATOM   4033 1HD2 LEU C 255      81.305  73.418  74.204  1.00  0.00      CB   H  
ATOM   4034 2HD2 LEU C 255      82.021  72.651  75.672  1.00  0.00      CB   H  
ATOM   4035 3HD2 LEU C 255      82.680  74.200  75.062  1.00  0.00      CB   H  
ATOM   4036  C   LEU C 255      81.466  69.772  71.683  1.00  0.00      CB   C  
ATOM   4037  O   LEU C 255      81.685  69.975  70.499  1.00  0.00      CB   O  
ATOM   4038  N   ILE C 256      81.236  68.515  72.100  1.00  0.00      CB   N  
ATOM   4039  HN  ILE C 256      81.029  68.310  73.066  1.00  0.00      CB   H  
ATOM   4040  CA  ILE C 256      81.273  67.355  71.205  1.00  0.00      CB   C  
ATOM   4041  HA  ILE C 256      82.228  67.373  70.704  1.00  0.00      CB   H  
ATOM   4042  CB  ILE C 256      81.210  66.032  71.980  1.00  0.00      CB   C  
ATOM   4043  HB  ILE C 256      80.445  66.136  72.788  1.00  0.00      CB   H  
ATOM   4044  CG2 ILE C 256      80.778  64.831  71.101  1.00  0.00      CB   C  
ATOM   4045 1HG2 ILE C 256      81.451  64.706  70.228  1.00  0.00      CB   H  
ATOM   4046 2HG2 ILE C 256      80.815  63.897  71.701  1.00  0.00      CB   H  
ATOM   4047 3HG2 ILE C 256      79.733  64.942  70.745  1.00  0.00      CB   H  
ATOM   4048  CG1 ILE C 256      82.588  65.777  72.642  1.00  0.00      CB   C  
ATOM   4049 1HG1 ILE C 256      82.915  66.709  73.144  1.00  0.00      CB   H  
ATOM   4050 2HG1 ILE C 256      83.326  65.523  71.851  1.00  0.00      CB   H  
ATOM   4051  CD  ILE C 256      82.556  64.687  73.708  1.00  0.00      CB   C  
ATOM   4052  HD1 ILE C 256      82.279  63.707  73.269  1.00  0.00      CB   H  
ATOM   4053  HD2 ILE C 256      83.550  64.588  74.191  1.00  0.00      CB   H  
ATOM   4054  HD3 ILE C 256      81.816  64.933  74.496  1.00  0.00      CB   H  
ATOM   4055  C   ILE C 256      80.263  67.408  70.079  1.00  0.00      CB   C  
ATOM   4056  O   ILE C 256      80.571  67.081  68.936  1.00  0.00      CB   O  
ATOM   4057  N   CYS C 257      79.031  67.840  70.374  1.00  0.00      CB   N  
ATOM   4058  HN  CYS C 257      78.770  68.026  71.329  1.00  0.00      CB   H  
ATOM   4059  CA  CYS C 257      77.998  67.972  69.373  1.00  0.00      CB   C  
ATOM   4060  HA  CYS C 257      78.085  67.144  68.685  1.00  0.00      CB   H  
ATOM   4061  CB  CYS C 257      76.614  67.876  70.053  1.00  0.00      CB   C  
ATOM   4062  HB1 CYS C 257      75.818  68.150  69.327  1.00  0.00      CB   H  
ATOM   4063  HB2 CYS C 257      76.567  68.615  70.884  1.00  0.00      CB   H  
ATOM   4064  SG  CYS C 257      76.312  66.184  70.665  1.00  0.00      CB   S  
ATOM   4065  HG  CYS C 257      75.201  65.998  69.964  1.00  0.00      CB   H  
ATOM   4066  C   CYS C 257      78.084  69.217  68.499  1.00  0.00      CB   C  
ATOM   4067  O   CYS C 257      77.822  69.141  67.301  1.00  0.00      CB   O  
ATOM   4068  N   TRP C 258      78.476  70.390  69.043  1.00  0.00      CB   N  
ATOM   4069  HN  TRP C 258      78.692  70.465  70.017  1.00  0.00      CB   H  
ATOM   4070  CA  TRP C 258      78.431  71.626  68.272  1.00  0.00      CB   C  
ATOM   4071  HA  TRP C 258      77.866  71.476  67.363  1.00  0.00      CB   H  
ATOM   4072  CB  TRP C 258      77.716  72.747  69.068  1.00  0.00      CB   C  
ATOM   4073  HB1 TRP C 258      77.757  73.700  68.497  1.00  0.00      CB   H  
ATOM   4074  HB2 TRP C 258      78.262  72.920  70.019  1.00  0.00      CB   H  
ATOM   4075  CG  TRP C 258      76.275  72.479  69.391  1.00  0.00      CB   C  
ATOM   4076  CD1 TRP C 258      75.801  71.787  70.479  1.00  0.00      CB   C  
ATOM   4077  HD1 TRP C 258      76.426  71.260  71.190  1.00  0.00      CB   H  
ATOM   4078  NE1 TRP C 258      74.434  71.902  70.541  1.00  0.00      CB   N  
ATOM   4079  HE1 TRP C 258      73.845  71.592  71.261  1.00  0.00      CB   H  
ATOM   4080  CE2 TRP C 258      73.993  72.658  69.501  1.00  0.00      CB   C  
ATOM   4081  CD2 TRP C 258      75.117  73.021  68.725  1.00  0.00      CB   C  
ATOM   4082  CE3 TRP C 258      74.936  73.791  67.574  1.00  0.00      CB   C  
ATOM   4083  HE3 TRP C 258      75.776  74.089  66.968  1.00  0.00      CB   H  
ATOM   4084  CZ3 TRP C 258      73.641  74.186  67.228  1.00  0.00      CB   C  
ATOM   4085  HZ3 TRP C 258      73.481  74.790  66.345  1.00  0.00      CB   H  
ATOM   4086  CZ2 TRP C 258      72.714  73.086  69.182  1.00  0.00      CB   C  
ATOM   4087  HZ2 TRP C 258      71.869  72.832  69.805  1.00  0.00      CB   H  
ATOM   4088  CH2 TRP C 258      72.549  73.839  68.018  1.00  0.00      CB   C  
ATOM   4089  HH2 TRP C 258      71.562  74.182  67.735  1.00  0.00      CB   H  
ATOM   4090  C   TRP C 258      79.797  72.127  67.820  1.00  0.00      CB   C  
ATOM   4091  O   TRP C 258      79.894  72.851  66.832  1.00  0.00      CB   O  
ATOM   4092  N   PHE C 259      80.915  71.719  68.461  1.00  0.00      CB   N  
ATOM   4093  HN  PHE C 259      80.875  71.102  69.253  1.00  0.00      CB   H  
ATOM   4094  CA  PHE C 259      82.254  72.015  67.967  1.00  0.00      CB   C  
ATOM   4095  HA  PHE C 259      82.273  73.087  67.821  1.00  0.00      CB   H  
ATOM   4096  CB  PHE C 259      83.387  71.692  68.990  1.00  0.00      CB   C  
ATOM   4097  HB1 PHE C 259      83.535  70.596  69.061  1.00  0.00      CB   H  
ATOM   4098  HB2 PHE C 259      83.096  72.078  69.988  1.00  0.00      CB   H  
ATOM   4099  CG  PHE C 259      84.697  72.336  68.614  1.00  0.00      CB   C  
ATOM   4100  CD1 PHE C 259      84.866  73.719  68.786  1.00  0.00      CB   C  
ATOM   4101  HD1 PHE C 259      84.054  74.321  69.171  1.00  0.00      CB   H  
ATOM   4102  CE1 PHE C 259      86.071  74.338  68.422  1.00  0.00      CB   C  
ATOM   4103  HE1 PHE C 259      86.189  75.406  68.528  1.00  0.00      CB   H  
ATOM   4104  CZ  PHE C 259      87.122  73.576  67.900  1.00  0.00      CB   C  
ATOM   4105  HZ  PHE C 259      88.051  74.051  67.611  1.00  0.00      CB   H  
ATOM   4106  CD2 PHE C 259      85.765  71.575  68.106  1.00  0.00      CB   C  
ATOM   4107  HD2 PHE C 259      85.640  70.511  67.970  1.00  0.00      CB   H  
ATOM   4108  CE2 PHE C 259      86.967  72.193  67.742  1.00  0.00      CB   C  
ATOM   4109  HE2 PHE C 259      87.775  71.605  67.331  1.00  0.00      CB   H  
ATOM   4110  C   PHE C 259      82.575  71.422  66.585  1.00  0.00      CB   C  
ATOM   4111  O   PHE C 259      83.202  72.148  65.819  1.00  0.00      CB   O  
ATOM   4112  N   PRO C 260      82.202  70.217  66.118  1.00  0.00      CB   N  
ATOM   4113  CD  PRO C 260      81.679  69.101  66.903  1.00  0.00      CB   C  
ATOM   4114  HD1 PRO C 260      80.833  69.389  67.563  1.00  0.00      CB   H  
ATOM   4115  HD2 PRO C 260      82.497  68.670  67.515  1.00  0.00      CB   H  
ATOM   4116  CA  PRO C 260      82.524  69.797  64.756  1.00  0.00      CB   C  
ATOM   4117  HA  PRO C 260      83.565  69.990  64.548  1.00  0.00      CB   H  
ATOM   4118  CB  PRO C 260      82.198  68.291  64.721  1.00  0.00      CB   C  
ATOM   4119  HB1 PRO C 260      81.818  67.940  63.739  1.00  0.00      CB   H  
ATOM   4120  HB2 PRO C 260      83.126  67.726  64.945  1.00  0.00      CB   H  
ATOM   4121  CG  PRO C 260      81.189  68.100  65.856  1.00  0.00      CB   C  
ATOM   4122  HG1 PRO C 260      80.169  68.402  65.527  1.00  0.00      CB   H  
ATOM   4123  HG2 PRO C 260      81.138  67.065  66.246  1.00  0.00      CB   H  
ATOM   4124  C   PRO C 260      81.711  70.586  63.749  1.00  0.00      CB   C  
ATOM   4125  O   PRO C 260      82.204  70.850  62.660  1.00  0.00      CB   O  
ATOM   4126  N   ALA C 261      80.468  70.993  64.079  1.00  0.00      CB   N  
ATOM   4127  HN  ALA C 261      80.077  70.717  64.951  1.00  0.00      CB   H  
ATOM   4128  CA  ALA C 261      79.704  71.928  63.279  1.00  0.00      CB   C  
ATOM   4129  HA  ALA C 261      79.627  71.527  62.279  1.00  0.00      CB   H  
ATOM   4130  CB  ALA C 261      78.293  72.070  63.878  1.00  0.00      CB   C  
ATOM   4131  HB1 ALA C 261      77.647  72.723  63.256  1.00  0.00      CB   H  
ATOM   4132  HB2 ALA C 261      77.811  71.069  63.934  1.00  0.00      CB   H  
ATOM   4133  HB3 ALA C 261      78.330  72.483  64.905  1.00  0.00      CB   H  
ATOM   4134  C   ALA C 261      80.387  73.291  63.155  1.00  0.00      CB   C  
ATOM   4135  O   ALA C 261      80.551  73.826  62.059  1.00  0.00      CB   O  
ATOM   4136  N   LEU C 262      80.896  73.848  64.273  1.00  0.00      CB   N  
ATOM   4137  HN  LEU C 262      80.708  73.436  65.168  1.00  0.00      CB   H  
ATOM   4138  CA  LEU C 262      81.754  75.022  64.279  1.00  0.00      CB   C  
ATOM   4139  HA  LEU C 262      81.237  75.803  63.751  1.00  0.00      CB   H  
ATOM   4140  CB  LEU C 262      82.041  75.517  65.716  1.00  0.00      CB   C  
ATOM   4141  HB1 LEU C 262      82.818  76.318  65.708  1.00  0.00      CB   H  
ATOM   4142  HB2 LEU C 262      82.450  74.662  66.297  1.00  0.00      CB   H  
ATOM   4143  CG  LEU C 262      80.811  76.085  66.452  1.00  0.00      CB   C  
ATOM   4144  HG  LEU C 262      79.958  75.374  66.346  1.00  0.00      CB   H  
ATOM   4145  CD1 LEU C 262      81.119  76.211  67.947  1.00  0.00      CB   C  
ATOM   4146 1HD1 LEU C 262      80.222  76.568  68.494  1.00  0.00      CB   H  
ATOM   4147 2HD1 LEU C 262      81.415  75.225  68.368  1.00  0.00      CB   H  
ATOM   4148 3HD1 LEU C 262      81.944  76.934  68.124  1.00  0.00      CB   H  
ATOM   4149  CD2 LEU C 262      80.371  77.444  65.881  1.00  0.00      CB   C  
ATOM   4150 1HD2 LEU C 262      79.493  77.827  66.445  1.00  0.00      CB   H  
ATOM   4151 2HD2 LEU C 262      81.195  78.182  65.970  1.00  0.00      CB   H  
ATOM   4152 3HD2 LEU C 262      80.092  77.355  64.809  1.00  0.00      CB   H  
ATOM   4153  C   LEU C 262      83.073  74.846  63.541  1.00  0.00      CB   C  
ATOM   4154  O   LEU C 262      83.507  75.738  62.820  1.00  0.00      CB   O  
ATOM   4155  N   ALA C 263      83.758  73.698  63.685  1.00  0.00      CB   N  
ATOM   4156  HN  ALA C 263      83.462  73.022  64.367  1.00  0.00      CB   H  
ATOM   4157  CA  ALA C 263      84.958  73.344  62.945  1.00  0.00      CB   C  
ATOM   4158  HA  ALA C 263      85.693  74.120  63.111  1.00  0.00      CB   H  
ATOM   4159  CB  ALA C 263      85.531  72.009  63.460  1.00  0.00      CB   C  
ATOM   4160  HB1 ALA C 263      86.515  71.793  62.994  1.00  0.00      CB   H  
ATOM   4161  HB2 ALA C 263      85.673  72.057  64.562  1.00  0.00      CB   H  
ATOM   4162  HB3 ALA C 263      84.847  71.165  63.236  1.00  0.00      CB   H  
ATOM   4163  C   ALA C 263      84.728  73.268  61.444  1.00  0.00      CB   C  
ATOM   4164  O   ALA C 263      85.519  73.774  60.655  1.00  0.00      CB   O  
ATOM   4165  N   LEU C 264      83.605  72.672  61.004  1.00  0.00      CB   N  
ATOM   4166  HN  LEU C 264      83.019  72.173  61.653  1.00  0.00      CB   H  
ATOM   4167  CA  LEU C 264      83.137  72.727  59.629  1.00  0.00      CB   C  
ATOM   4168  HA  LEU C 264      83.942  72.384  59.002  1.00  0.00      CB   H  
ATOM   4169  CB  LEU C 264      81.936  71.767  59.426  1.00  0.00      CB   C  
ATOM   4170  HB1 LEU C 264      81.415  71.976  58.467  1.00  0.00      CB   H  
ATOM   4171  HB2 LEU C 264      81.215  71.936  60.258  1.00  0.00      CB   H  
ATOM   4172  CG  LEU C 264      82.350  70.279  59.392  1.00  0.00      CB   C  
ATOM   4173  HG  LEU C 264      83.180  70.128  60.127  1.00  0.00      CB   H  
ATOM   4174  CD1 LEU C 264      81.204  69.345  59.808  1.00  0.00      CB   C  
ATOM   4175 1HD1 LEU C 264      81.558  68.293  59.859  1.00  0.00      CB   H  
ATOM   4176 2HD1 LEU C 264      80.815  69.630  60.808  1.00  0.00      CB   H  
ATOM   4177 3HD1 LEU C 264      80.381  69.395  59.067  1.00  0.00      CB   H  
ATOM   4178  CD2 LEU C 264      82.841  69.892  57.988  1.00  0.00      CB   C  
ATOM   4179 1HD2 LEU C 264      83.273  68.868  57.990  1.00  0.00      CB   H  
ATOM   4180 2HD2 LEU C 264      81.979  69.894  57.283  1.00  0.00      CB   H  
ATOM   4181 3HD2 LEU C 264      83.592  70.614  57.611  1.00  0.00      CB   H  
ATOM   4182  C   LEU C 264      82.837  74.151  59.154  1.00  0.00      CB   C  
ATOM   4183  O   LEU C 264      83.214  74.535  58.051  1.00  0.00      CB   O  
ATOM   4184  N   MET C 265      82.209  75.006  59.985  1.00  0.00      CB   N  
ATOM   4185  HN  MET C 265      81.804  74.667  60.840  1.00  0.00      CB   H  
ATOM   4186  CA  MET C 265      82.098  76.440  59.725  1.00  0.00      CB   C  
ATOM   4187  HA  MET C 265      81.648  76.553  58.749  1.00  0.00      CB   H  
ATOM   4188  CB  MET C 265      81.167  77.146  60.747  1.00  0.00      CB   C  
ATOM   4189  HB1 MET C 265      81.226  78.252  60.625  1.00  0.00      CB   H  
ATOM   4190  HB2 MET C 265      81.513  76.906  61.772  1.00  0.00      CB   H  
ATOM   4191  CG  MET C 265      79.690  76.742  60.605  1.00  0.00      CB   C  
ATOM   4192  HG1 MET C 265      79.115  77.155  61.464  1.00  0.00      CB   H  
ATOM   4193  HG2 MET C 265      79.616  75.636  60.669  1.00  0.00      CB   H  
ATOM   4194  SD  MET C 265      78.923  77.298  59.052  1.00  0.00      CB   S  
ATOM   4195  CE  MET C 265      77.648  76.007  59.085  1.00  0.00      CB   C  
ATOM   4196  HE1 MET C 265      76.925  76.132  58.247  1.00  0.00      CB   H  
ATOM   4197  HE2 MET C 265      78.093  74.994  58.999  1.00  0.00      CB   H  
ATOM   4198  HE3 MET C 265      77.073  76.040  60.034  1.00  0.00      CB   H  
ATOM   4199  C   MET C 265      83.428  77.188  59.633  1.00  0.00      CB   C  
ATOM   4200  O   MET C 265      83.613  78.042  58.769  1.00  0.00      CB   O  
ATOM   4201  N   GLY C 266      84.406  76.874  60.504  1.00  0.00      CB   N  
ATOM   4202  HN  GLY C 266      84.182  76.233  61.249  1.00  0.00      CB   H  
ATOM   4203  CA  GLY C 266      85.757  77.433  60.476  1.00  0.00      CB   C  
ATOM   4204  HA1 GLY C 266      86.280  77.074  61.346  1.00  0.00      CB   H  
ATOM   4205  HA2 GLY C 266      85.695  78.510  60.437  1.00  0.00      CB   H  
ATOM   4206  C   GLY C 266      86.536  76.990  59.274  1.00  0.00      CB   C  
ATOM   4207  O   GLY C 266      87.236  77.766  58.635  1.00  0.00      CB   O  
HETATM 4208  N   HSE C 267      86.369  75.714  58.895  1.00  0.00      CB   N  
HETATM 4209  HN  HSE C 267      85.878  75.087  59.510  1.00  0.00      CB   H  
HETATM 4210  CA  HSE C 267      86.839  75.160  57.643  1.00  0.00      CB   C  
HETATM 4211  HA  HSE C 267      87.904  75.319  57.595  1.00  0.00      CB   H  
HETATM 4212  CB  HSE C 267      86.535  73.644  57.600  1.00  0.00      CB   C  
HETATM 4213  HB1 HSE C 267      85.439  73.486  57.543  1.00  0.00      CB   H  
HETATM 4214  HB2 HSE C 267      86.896  73.187  58.548  1.00  0.00      CB   H  
HETATM 4215  ND1 HSE C 267      86.683  71.632  56.157  1.00  0.00      CB   N  
HETATM 4216  CG  HSE C 267      87.185  72.880  56.490  1.00  0.00      CB   C  
HETATM 4217  CE1 HSE C 267      87.467  71.201  55.186  1.00  0.00      CB   C  
HETATM 4218  HE1 HSE C 267      87.371  70.238  54.676  1.00  0.00      CB   H  
HETATM 4219  NE2 HSE C 267      88.448  72.089  54.896  1.00  0.00      CB   N  
HETATM 4220  HE2 HSE C 267      89.277  71.888  54.361  1.00  0.00      CB   H  
HETATM 4221  CD2 HSE C 267      88.271  73.170  55.729  1.00  0.00      CB   C  
HETATM 4222  HD2 HSE C 267      88.922  74.030  55.755  1.00  0.00      CB   H  
HETATM 4223  C   HSE C 267      86.229  75.869  56.440  1.00  0.00      CB   C  
HETATM 4224  O   HSE C 267      86.946  76.235  55.525  1.00  0.00      CB   O  
ATOM   4225  N   SER C 268      84.907  76.151  56.463  1.00  0.00      CB   N  
ATOM   4226  HN  SER C 268      84.352  75.762  57.202  1.00  0.00      CB   H  
ATOM   4227  CA  SER C 268      84.183  76.949  55.466  1.00  0.00      CB   C  
ATOM   4228  HA  SER C 268      84.340  76.480  54.504  1.00  0.00      CB   H  
ATOM   4229  CB  SER C 268      82.659  76.984  55.788  1.00  0.00      CB   C  
ATOM   4230  HB1 SER C 268      82.459  77.593  56.693  1.00  0.00      CB   H  
ATOM   4231  HB2 SER C 268      82.292  75.956  56.007  1.00  0.00      CB   H  
ATOM   4232  OG  SER C 268      81.893  77.522  54.717  1.00  0.00      CB   O  
ATOM   4233  HG  SER C 268      81.892  76.860  54.016  1.00  0.00      CB   H  
ATOM   4234  C   SER C 268      84.675  78.386  55.345  1.00  0.00      CB   C  
ATOM   4235  O   SER C 268      84.834  78.940  54.258  1.00  0.00      CB   O  
ATOM   4236  N   LEU C 269      84.940  79.032  56.493  1.00  0.00      CB   N  
ATOM   4237  HN  LEU C 269      84.708  78.592  57.362  1.00  0.00      CB   H  
ATOM   4238  CA  LEU C 269      85.508  80.363  56.612  1.00  0.00      CB   C  
ATOM   4239  HA  LEU C 269      84.866  81.047  56.088  1.00  0.00      CB   H  
ATOM   4240  CB  LEU C 269      85.521  80.736  58.122  1.00  0.00      CB   C  
ATOM   4241  HB1 LEU C 269      85.847  79.833  58.674  1.00  0.00      CB   H  
ATOM   4242  HB2 LEU C 269      84.472  80.930  58.431  1.00  0.00      CB   H  
ATOM   4243  CG  LEU C 269      86.418  81.892  58.612  1.00  0.00      CB   C  
ATOM   4244  HG  LEU C 269      87.473  81.697  58.304  1.00  0.00      CB   H  
ATOM   4245  CD1 LEU C 269      85.999  83.249  58.041  1.00  0.00      CB   C  
ATOM   4246 1HD1 LEU C 269      86.670  84.053  58.401  1.00  0.00      CB   H  
ATOM   4247 2HD1 LEU C 269      86.030  83.231  56.933  1.00  0.00      CB   H  
ATOM   4248 3HD1 LEU C 269      84.954  83.481  58.352  1.00  0.00      CB   H  
ATOM   4249  CD2 LEU C 269      86.394  81.928  60.151  1.00  0.00      CB   C  
ATOM   4250 1HD2 LEU C 269      87.089  82.702  60.537  1.00  0.00      CB   H  
ATOM   4251 2HD2 LEU C 269      85.371  82.160  60.510  1.00  0.00      CB   H  
ATOM   4252 3HD2 LEU C 269      86.706  80.951  60.568  1.00  0.00      CB   H  
ATOM   4253  C   LEU C 269      86.883  80.501  55.967  1.00  0.00      CB   C  
ATOM   4254  O   LEU C 269      87.189  81.495  55.312  1.00  0.00      CB   O  
ATOM   4255  N   VAL C 270      87.751  79.488  56.133  1.00  0.00      CB   N  
ATOM   4256  HN  VAL C 270      87.498  78.715  56.716  1.00  0.00      CB   H  
ATOM   4257  CA  VAL C 270      89.117  79.534  55.638  1.00  0.00      CB   C  
ATOM   4258  HA  VAL C 270      89.419  80.559  55.481  1.00  0.00      CB   H  
ATOM   4259  CB  VAL C 270      90.034  78.927  56.711  1.00  0.00      CB   C  
ATOM   4260  HB  VAL C 270      89.686  77.896  56.958  1.00  0.00      CB   H  
ATOM   4261  CG1 VAL C 270      91.512  78.859  56.277  1.00  0.00      CB   C  
ATOM   4262 1HG1 VAL C 270      92.130  78.488  57.119  1.00  0.00      CB   H  
ATOM   4263 2HG1 VAL C 270      91.665  78.168  55.426  1.00  0.00      CB   H  
ATOM   4264 3HG1 VAL C 270      91.887  79.862  55.990  1.00  0.00      CB   H  
ATOM   4265  CG2 VAL C 270      89.937  79.789  57.988  1.00  0.00      CB   C  
ATOM   4266 1HG2 VAL C 270      90.640  79.404  58.757  1.00  0.00      CB   H  
ATOM   4267 2HG2 VAL C 270      90.209  80.846  57.767  1.00  0.00      CB   H  
ATOM   4268 3HG2 VAL C 270      88.919  79.770  58.432  1.00  0.00      CB   H  
ATOM   4269  C   VAL C 270      89.273  78.818  54.292  1.00  0.00      CB   C  
ATOM   4270  O   VAL C 270      90.250  79.017  53.564  1.00  0.00      CB   O  
ATOM   4271  N   THR C 271      88.328  77.953  53.880  1.00  0.00      CB   N  
ATOM   4272  HN  THR C 271      87.518  77.755  54.438  1.00  0.00      CB   H  
ATOM   4273  CA  THR C 271      88.499  77.100  52.703  1.00  0.00      CB   C  
ATOM   4274  HA  THR C 271      89.078  77.631  51.958  1.00  0.00      CB   H  
ATOM   4275  CB  THR C 271      89.223  75.802  53.069  1.00  0.00      CB   C  
ATOM   4276  HB  THR C 271      88.664  75.290  53.883  1.00  0.00      CB   H  
ATOM   4277  OG1 THR C 271      90.533  76.102  53.534  1.00  0.00      CB   O  
ATOM   4278  HG1 THR C 271      90.543  77.072  53.606  1.00  0.00      CB   H  
ATOM   4279  CG2 THR C 271      89.390  74.826  51.895  1.00  0.00      CB   C  
ATOM   4280 1HG2 THR C 271      90.030  73.967  52.189  1.00  0.00      CB   H  
ATOM   4281 2HG2 THR C 271      88.409  74.414  51.583  1.00  0.00      CB   H  
ATOM   4282 3HG2 THR C 271      89.862  75.328  51.026  1.00  0.00      CB   H  
ATOM   4283  C   THR C 271      87.167  76.777  52.041  1.00  0.00      CB   C  
ATOM   4284  O   THR C 271      86.168  76.476  52.689  1.00  0.00      CB   O  
ATOM   4285  N   THR C 272      87.113  76.829  50.697  1.00  0.00      CB   N  
ATOM   4286  HN  THR C 272      87.915  77.138  50.184  1.00  0.00      CB   H  
ATOM   4287  CA  THR C 272      85.971  76.423  49.871  1.00  0.00      CB   C  
ATOM   4288  HA  THR C 272      85.112  76.954  50.256  1.00  0.00      CB   H  
ATOM   4289  CB  THR C 272      86.178  76.810  48.406  1.00  0.00      CB   C  
ATOM   4290  HB  THR C 272      87.003  76.197  47.973  1.00  0.00      CB   H  
ATOM   4291  OG1 THR C 272      86.548  78.185  48.311  1.00  0.00      CB   O  
ATOM   4292  HG1 THR C 272      85.874  78.670  48.839  1.00  0.00      CB   H  
ATOM   4293  CG2 THR C 272      84.927  76.637  47.535  1.00  0.00      CB   C  
ATOM   4294 1HG2 THR C 272      85.163  76.885  46.479  1.00  0.00      CB   H  
ATOM   4295 2HG2 THR C 272      84.559  75.594  47.565  1.00  0.00      CB   H  
ATOM   4296 3HG2 THR C 272      84.112  77.308  47.859  1.00  0.00      CB   H  
ATOM   4297  C   THR C 272      85.671  74.928  49.982  1.00  0.00      CB   C  
ATOM   4298  O   THR C 272      86.580  74.097  49.943  1.00  0.00      CB   O  
ATOM   4299  N   LEU C 273      84.389  74.529  50.131  1.00  0.00      CB   N  
ATOM   4300  HN  LEU C 273      83.618  75.153  50.010  1.00  0.00      CB   H  
ATOM   4301  CA  LEU C 273      84.048  73.193  50.593  1.00  0.00      CB   C  
ATOM   4302  HA  LEU C 273      84.948  72.635  50.803  1.00  0.00      CB   H  
ATOM   4303  CB  LEU C 273      83.203  73.216  51.898  1.00  0.00      CB   C  
ATOM   4304  HB1 LEU C 273      82.977  72.173  52.207  1.00  0.00      CB   H  
ATOM   4305  HB2 LEU C 273      82.227  73.716  51.705  1.00  0.00      CB   H  
ATOM   4306  CG  LEU C 273      83.845  73.921  53.104  1.00  0.00      CB   C  
ATOM   4307  HG  LEU C 273      83.945  75.005  52.867  1.00  0.00      CB   H  
ATOM   4308  CD1 LEU C 273      82.925  73.780  54.325  1.00  0.00      CB   C  
ATOM   4309 1HD1 LEU C 273      83.408  74.199  55.230  1.00  0.00      CB   H  
ATOM   4310 2HD1 LEU C 273      81.959  74.307  54.149  1.00  0.00      CB   H  
ATOM   4311 3HD1 LEU C 273      82.695  72.714  54.525  1.00  0.00      CB   H  
ATOM   4312  CD2 LEU C 273      85.248  73.379  53.428  1.00  0.00      CB   C  
ATOM   4313 1HD2 LEU C 273      85.658  73.894  54.324  1.00  0.00      CB   H  
ATOM   4314 2HD2 LEU C 273      85.217  72.288  53.628  1.00  0.00      CB   H  
ATOM   4315 3HD2 LEU C 273      85.946  73.573  52.588  1.00  0.00      CB   H  
ATOM   4316  C   LEU C 273      83.277  72.379  49.574  1.00  0.00      CB   C  
ATOM   4317  O   LEU C 273      82.318  72.837  48.960  1.00  0.00      CB   O  
ATOM   4318  N   SER C 274      83.670  71.106  49.388  1.00  0.00      CB   N  
ATOM   4319  HN  SER C 274      84.412  70.695  49.908  1.00  0.00      CB   H  
ATOM   4320  CA  SER C 274      83.022  70.203  48.462  1.00  0.00      CB   C  
ATOM   4321  HA  SER C 274      82.775  70.763  47.570  1.00  0.00      CB   H  
ATOM   4322  CB  SER C 274      83.976  69.047  48.043  1.00  0.00      CB   C  
ATOM   4323  HB1 SER C 274      84.837  69.512  47.506  1.00  0.00      CB   H  
ATOM   4324  HB2 SER C 274      83.493  68.324  47.348  1.00  0.00      CB   H  
ATOM   4325  OG  SER C 274      84.482  68.349  49.185  1.00  0.00      CB   O  
ATOM   4326  HG  SER C 274      85.182  67.741  48.863  1.00  0.00      CB   H  
ATOM   4327  C   SER C 274      81.715  69.616  48.979  1.00  0.00      CB   C  
ATOM   4328  O   SER C 274      81.330  69.740  50.141  1.00  0.00      CB   O  
ATOM   4329  N   ASP C 275      80.995  68.912  48.088  1.00  0.00      CB   N  
ATOM   4330  HN  ASP C 275      81.328  68.803  47.156  1.00  0.00      CB   H  
ATOM   4331  CA  ASP C 275      79.756  68.202  48.329  1.00  0.00      CB   C  
ATOM   4332  HA  ASP C 275      79.008  68.924  48.632  1.00  0.00      CB   H  
ATOM   4333  CB  ASP C 275      79.318  67.514  47.003  1.00  0.00      CB   C  
ATOM   4334  HB1 ASP C 275      78.870  68.307  46.380  1.00  0.00      CB   H  
ATOM   4335  HB2 ASP C 275      78.528  66.754  47.166  1.00  0.00      CB   H  
ATOM   4336  CG  ASP C 275      80.453  66.880  46.215  1.00  0.00      CB   C  
ATOM   4337  OD1 ASP C 275      81.466  66.425  46.806  1.00  0.00      CB   O  
ATOM   4338  OD2 ASP C 275      80.305  66.775  44.970  1.00  0.00      CB   O  
ATOM   4339  C   ASP C 275      79.834  67.174  49.445  1.00  0.00      CB   C  
ATOM   4340  O   ASP C 275      78.973  67.107  50.312  1.00  0.00      CB   O  
ATOM   4341  N   LYS C 276      80.903  66.372  49.475  1.00  0.00      CB   N  
ATOM   4342  HN  LYS C 276      81.490  66.399  48.660  1.00  0.00      CB   H  
ATOM   4343  CA  LYS C 276      81.216  65.443  50.538  1.00  0.00      CB   C  
ATOM   4344  HA  LYS C 276      80.331  64.837  50.683  1.00  0.00      CB   H  
ATOM   4345  CB  LYS C 276      82.286  64.417  50.106  1.00  0.00      CB   C  
ATOM   4346  HB1 LYS C 276      81.778  63.773  49.347  1.00  0.00      CB   H  
ATOM   4347  HB2 LYS C 276      82.570  63.755  50.949  1.00  0.00      CB   H  
ATOM   4348  CG  LYS C 276      83.543  65.000  49.439  1.00  0.00      CB   C  
ATOM   4349  HG1 LYS C 276      84.226  65.360  50.245  1.00  0.00      CB   H  
ATOM   4350  HG2 LYS C 276      83.313  65.885  48.804  1.00  0.00      CB   H  
ATOM   4351  CD  LYS C 276      84.264  63.952  48.571  1.00  0.00      CB   C  
ATOM   4352  HD1 LYS C 276      83.941  62.928  48.871  1.00  0.00      CB   H  
ATOM   4353  HD2 LYS C 276      85.355  64.021  48.776  1.00  0.00      CB   H  
ATOM   4354  CE  LYS C 276      84.085  64.127  47.049  1.00  0.00      CB   C  
ATOM   4355  HE1 LYS C 276      84.626  63.314  46.523  1.00  0.00      CB   H  
ATOM   4356  HE2 LYS C 276      84.516  65.101  46.736  1.00  0.00      CB   H  
ATOM   4357  NZ  LYS C 276      82.675  64.102  46.620  1.00  0.00      CB   N1+
ATOM   4358  HZ1 LYS C 276      82.214  65.027  46.841  1.00  0.00      CB   H  
ATOM   4359  HZ2 LYS C 276      82.601  64.020  45.583  1.00  0.00      CB   H  
ATOM   4360  HZ3 LYS C 276      82.093  63.335  47.042  1.00  0.00      CB   H  
ATOM   4361  C   LYS C 276      81.469  66.073  51.901  1.00  0.00      CB   C  
ATOM   4362  O   LYS C 276      81.104  65.508  52.932  1.00  0.00      CB   O  
ATOM   4363  N   VAL C 277      82.080  67.274  51.967  1.00  0.00      CB   N  
ATOM   4364  HN  VAL C 277      82.424  67.718  51.140  1.00  0.00      CB   H  
ATOM   4365  CA  VAL C 277      82.121  68.068  53.199  1.00  0.00      CB   C  
ATOM   4366  HA  VAL C 277      82.497  67.437  53.989  1.00  0.00      CB   H  
ATOM   4367  CB  VAL C 277      83.053  69.268  53.090  1.00  0.00      CB   C  
ATOM   4368  HB  VAL C 277      82.703  69.969  52.297  1.00  0.00      CB   H  
ATOM   4369  CG1 VAL C 277      83.128  70.001  54.439  1.00  0.00      CB   C  
ATOM   4370 1HG1 VAL C 277      83.908  70.787  54.405  1.00  0.00      CB   H  
ATOM   4371 2HG1 VAL C 277      82.166  70.484  54.703  1.00  0.00      CB   H  
ATOM   4372 3HG1 VAL C 277      83.409  69.289  55.245  1.00  0.00      CB   H  
ATOM   4373  CG2 VAL C 277      84.462  68.789  52.711  1.00  0.00      CB   C  
ATOM   4374 1HG2 VAL C 277      85.159  69.655  52.662  1.00  0.00      CB   H  
ATOM   4375 2HG2 VAL C 277      84.841  68.098  53.491  1.00  0.00      CB   H  
ATOM   4376 3HG2 VAL C 277      84.482  68.268  51.730  1.00  0.00      CB   H  
ATOM   4377  C   VAL C 277      80.736  68.538  53.641  1.00  0.00      CB   C  
ATOM   4378  O   VAL C 277      80.350  68.433  54.802  1.00  0.00      CB   O  
ATOM   4379  N   LYS C 278      79.923  69.036  52.693  1.00  0.00      CB   N  
ATOM   4380  HN  LYS C 278      80.282  69.171  51.768  1.00  0.00      CB   H  
ATOM   4381  CA  LYS C 278      78.540  69.433  52.913  1.00  0.00      CB   C  
ATOM   4382  HA  LYS C 278      78.532  70.140  53.736  1.00  0.00      CB   H  
ATOM   4383  CB  LYS C 278      78.039  70.181  51.650  1.00  0.00      CB   C  
ATOM   4384  HB1 LYS C 278      76.935  70.303  51.667  1.00  0.00      CB   H  
ATOM   4385  HB2 LYS C 278      78.303  69.555  50.772  1.00  0.00      CB   H  
ATOM   4386  CG  LYS C 278      78.697  71.567  51.498  1.00  0.00      CB   C  
ATOM   4387  HG1 LYS C 278      79.771  71.498  51.796  1.00  0.00      CB   H  
ATOM   4388  HG2 LYS C 278      78.217  72.280  52.202  1.00  0.00      CB   H  
ATOM   4389  CD  LYS C 278      78.675  72.159  50.076  1.00  0.00      CB   C  
ATOM   4390  HD1 LYS C 278      77.627  72.263  49.718  1.00  0.00      CB   H  
ATOM   4391  HD2 LYS C 278      79.204  71.457  49.395  1.00  0.00      CB   H  
ATOM   4392  CE  LYS C 278      79.380  73.524  50.049  1.00  0.00      CB   C  
ATOM   4393  HE1 LYS C 278      80.381  73.425  50.520  1.00  0.00      CB   H  
ATOM   4394  HE2 LYS C 278      78.783  74.266  50.626  1.00  0.00      CB   H  
ATOM   4395  NZ  LYS C 278      79.566  74.064  48.697  1.00  0.00      CB   N1+
ATOM   4396  HZ1 LYS C 278      80.512  74.532  48.625  1.00  0.00      CB   H  
ATOM   4397  HZ2 LYS C 278      79.505  73.344  47.935  1.00  0.00      CB   H  
ATOM   4398  HZ3 LYS C 278      78.867  74.829  48.528  1.00  0.00      CB   H  
ATOM   4399  C   LYS C 278      77.622  68.294  53.376  1.00  0.00      CB   C  
ATOM   4400  O   LYS C 278      76.849  68.428  54.321  1.00  0.00      CB   O  
ATOM   4401  N   GLU C 279      77.753  67.107  52.755  1.00  0.00      CB   N  
ATOM   4402  HN  GLU C 279      78.303  67.070  51.915  1.00  0.00      CB   H  
ATOM   4403  CA  GLU C 279      77.173  65.838  53.166  1.00  0.00      CB   C  
ATOM   4404  HA  GLU C 279      76.093  65.938  53.178  1.00  0.00      CB   H  
ATOM   4405  CB  GLU C 279      77.568  64.787  52.099  1.00  0.00      CB   C  
ATOM   4406  HB1 GLU C 279      78.673  64.852  51.990  1.00  0.00      CB   H  
ATOM   4407  HB2 GLU C 279      77.127  65.102  51.130  1.00  0.00      CB   H  
ATOM   4408  CG  GLU C 279      77.195  63.305  52.363  1.00  0.00      CB   C  
ATOM   4409  HG1 GLU C 279      76.095  63.173  52.303  1.00  0.00      CB   H  
ATOM   4410  HG2 GLU C 279      77.538  62.965  53.362  1.00  0.00      CB   H  
ATOM   4411  CD  GLU C 279      77.857  62.423  51.323  1.00  0.00      CB   C  
ATOM   4412  OE1 GLU C 279      79.111  62.333  51.329  1.00  0.00      CB   O  
ATOM   4413  OE2 GLU C 279      77.149  61.822  50.473  1.00  0.00      CB   O  
ATOM   4414  C   GLU C 279      77.606  65.386  54.559  1.00  0.00      CB   C  
ATOM   4415  O   GLU C 279      76.811  64.936  55.386  1.00  0.00      CB   O  
ATOM   4416  N   ALA C 280      78.904  65.539  54.890  1.00  0.00      CB   N  
ATOM   4417  HN  ALA C 280      79.567  65.846  54.204  1.00  0.00      CB   H  
ATOM   4418  CA  ALA C 280      79.427  65.337  56.225  1.00  0.00      CB   C  
ATOM   4419  HA  ALA C 280      79.158  64.333  56.530  1.00  0.00      CB   H  
ATOM   4420  CB  ALA C 280      80.962  65.452  56.220  1.00  0.00      CB   C  
ATOM   4421  HB1 ALA C 280      81.379  65.250  57.231  1.00  0.00      CB   H  
ATOM   4422  HB2 ALA C 280      81.380  64.703  55.516  1.00  0.00      CB   H  
ATOM   4423  HB3 ALA C 280      81.300  66.460  55.904  1.00  0.00      CB   H  
ATOM   4424  C   ALA C 280      78.830  66.284  57.266  1.00  0.00      CB   C  
ATOM   4425  O   ALA C 280      78.498  65.872  58.376  1.00  0.00      CB   O  
ATOM   4426  N   PHE C 281      78.647  67.573  56.912  1.00  0.00      CB   N  
ATOM   4427  HN  PHE C 281      79.022  67.894  56.035  1.00  0.00      CB   H  
ATOM   4428  CA  PHE C 281      77.902  68.544  57.688  1.00  0.00      CB   C  
ATOM   4429  HA  PHE C 281      78.323  68.532  58.684  1.00  0.00      CB   H  
ATOM   4430  CB  PHE C 281      78.099  69.986  57.140  1.00  0.00      CB   C  
ATOM   4431  HB1 PHE C 281      77.707  70.061  56.104  1.00  0.00      CB   H  
ATOM   4432  HB2 PHE C 281      79.182  70.234  57.109  1.00  0.00      CB   H  
ATOM   4433  CG  PHE C 281      77.396  71.009  58.001  1.00  0.00      CB   C  
ATOM   4434  CD1 PHE C 281      77.972  71.444  59.209  1.00  0.00      CB   C  
ATOM   4435  HD1 PHE C 281      78.926  71.056  59.519  1.00  0.00      CB   H  
ATOM   4436  CE1 PHE C 281      77.327  72.392  60.010  1.00  0.00      CB   C  
ATOM   4437  HE1 PHE C 281      77.787  72.737  60.925  1.00  0.00      CB   H  
ATOM   4438  CZ  PHE C 281      76.089  72.912  59.617  1.00  0.00      CB   C  
ATOM   4439  HZ  PHE C 281      75.587  73.641  60.237  1.00  0.00      CB   H  
ATOM   4440  CD2 PHE C 281      76.156  71.548  57.614  1.00  0.00      CB   C  
ATOM   4441  HD2 PHE C 281      75.703  71.231  56.687  1.00  0.00      CB   H  
ATOM   4442  CE2 PHE C 281      75.502  72.492  58.419  1.00  0.00      CB   C  
ATOM   4443  HE2 PHE C 281      74.549  72.894  58.110  1.00  0.00      CB   H  
ATOM   4444  C   PHE C 281      76.420  68.177  57.869  1.00  0.00      CB   C  
ATOM   4445  O   PHE C 281      75.868  68.322  58.954  1.00  0.00      CB   O  
ATOM   4446  N   ALA C 282      75.749  67.648  56.829  1.00  0.00      CB   N  
ATOM   4447  HN  ALA C 282      76.161  67.658  55.913  1.00  0.00      CB   H  
ATOM   4448  CA  ALA C 282      74.409  67.095  56.938  1.00  0.00      CB   C  
ATOM   4449  HA  ALA C 282      73.764  67.883  57.310  1.00  0.00      CB   H  
ATOM   4450  CB  ALA C 282      73.898  66.672  55.548  1.00  0.00      CB   C  
ATOM   4451  HB1 ALA C 282      72.834  66.358  55.597  1.00  0.00      CB   H  
ATOM   4452  HB2 ALA C 282      73.974  67.535  54.847  1.00  0.00      CB   H  
ATOM   4453  HB3 ALA C 282      74.495  65.836  55.131  1.00  0.00      CB   H  
ATOM   4454  C   ALA C 282      74.307  65.930  57.931  1.00  0.00      CB   C  
ATOM   4455  O   ALA C 282      73.385  65.863  58.737  1.00  0.00      CB   O  
ATOM   4456  N   PHE C 283      75.288  65.006  57.948  1.00  0.00      CB   N  
ATOM   4457  HN  PHE C 283      75.976  65.004  57.218  1.00  0.00      CB   H  
ATOM   4458  CA  PHE C 283      75.419  64.035  59.032  1.00  0.00      CB   C  
ATOM   4459  HA  PHE C 283      74.467  63.526  59.125  1.00  0.00      CB   H  
ATOM   4460  CB  PHE C 283      76.502  62.974  58.664  1.00  0.00      CB   C  
ATOM   4461  HB1 PHE C 283      77.481  63.470  58.500  1.00  0.00      CB   H  
ATOM   4462  HB2 PHE C 283      76.208  62.481  57.710  1.00  0.00      CB   H  
ATOM   4463  CG  PHE C 283      76.671  61.909  59.728  1.00  0.00      CB   C  
ATOM   4464  CD1 PHE C 283      77.525  62.101  60.830  1.00  0.00      CB   C  
ATOM   4465  HD1 PHE C 283      78.048  63.035  60.947  1.00  0.00      CB   H  
ATOM   4466  CE1 PHE C 283      77.649  61.120  61.819  1.00  0.00      CB   C  
ATOM   4467  HE1 PHE C 283      78.299  61.283  62.667  1.00  0.00      CB   H  
ATOM   4468  CZ  PHE C 283      76.927  59.927  61.710  1.00  0.00      CB   C  
ATOM   4469  HZ  PHE C 283      77.014  59.158  62.464  1.00  0.00      CB   H  
ATOM   4470  CD2 PHE C 283      75.964  60.700  59.628  1.00  0.00      CB   C  
ATOM   4471  HD2 PHE C 283      75.293  60.541  58.796  1.00  0.00      CB   H  
ATOM   4472  CE2 PHE C 283      76.085  59.716  60.613  1.00  0.00      CB   C  
ATOM   4473  HE2 PHE C 283      75.529  58.792  60.531  1.00  0.00      CB   H  
ATOM   4474  C   PHE C 283      75.677  64.682  60.401  1.00  0.00      CB   C  
ATOM   4475  O   PHE C 283      75.067  64.338  61.411  1.00  0.00      CB   O  
ATOM   4476  N   CYS C 284      76.583  65.683  60.455  1.00  0.00      CB   N  
ATOM   4477  HN  CYS C 284      77.063  65.945  59.614  1.00  0.00      CB   H  
ATOM   4478  CA  CYS C 284      76.954  66.424  61.659  1.00  0.00      CB   C  
ATOM   4479  HA  CYS C 284      77.304  65.708  62.389  1.00  0.00      CB   H  
ATOM   4480  CB  CYS C 284      78.107  67.428  61.362  1.00  0.00      CB   C  
ATOM   4481  HB1 CYS C 284      77.725  68.227  60.696  1.00  0.00      CB   H  
ATOM   4482  HB2 CYS C 284      78.897  66.883  60.803  1.00  0.00      CB   H  
ATOM   4483  SG  CYS C 284      78.838  68.180  62.853  1.00  0.00      CB   S  
ATOM   4484  HG  CYS C 284      79.764  68.896  62.231  1.00  0.00      CB   H  
ATOM   4485  C   CYS C 284      75.763  67.147  62.282  1.00  0.00      CB   C  
ATOM   4486  O   CYS C 284      75.608  67.232  63.492  1.00  0.00      CB   O  
ATOM   4487  N   SER C 285      74.852  67.645  61.432  1.00  0.00      CB   N  
ATOM   4488  HN  SER C 285      75.052  67.602  60.452  1.00  0.00      CB   H  
ATOM   4489  CA  SER C 285      73.606  68.303  61.783  1.00  0.00      CB   C  
ATOM   4490  HA  SER C 285      73.848  69.168  62.380  1.00  0.00      CB   H  
ATOM   4491  CB  SER C 285      72.873  68.772  60.506  1.00  0.00      CB   C  
ATOM   4492  HB1 SER C 285      71.876  69.187  60.757  1.00  0.00      CB   H  
ATOM   4493  HB2 SER C 285      72.709  67.913  59.824  1.00  0.00      CB   H  
ATOM   4494  OG  SER C 285      73.613  69.786  59.827  1.00  0.00      CB   O  
ATOM   4495  HG  SER C 285      74.445  69.392  59.518  1.00  0.00      CB   H  
ATOM   4496  C   SER C 285      72.643  67.457  62.610  1.00  0.00      CB   C  
ATOM   4497  O   SER C 285      71.719  67.968  63.231  1.00  0.00      CB   O  
ATOM   4498  N   MET C 286      72.850  66.130  62.686  1.00  0.00      CB   N  
ATOM   4499  HN  MET C 286      73.561  65.684  62.136  1.00  0.00      CB   H  
ATOM   4500  CA  MET C 286      72.137  65.299  63.637  1.00  0.00      CB   C  
ATOM   4501  HA  MET C 286      71.091  65.589  63.640  1.00  0.00      CB   H  
ATOM   4502  CB  MET C 286      72.249  63.809  63.212  1.00  0.00      CB   C  
ATOM   4503  HB1 MET C 286      71.871  63.142  64.021  1.00  0.00      CB   H  
ATOM   4504  HB2 MET C 286      73.330  63.568  63.079  1.00  0.00      CB   H  
ATOM   4505  CG  MET C 286      71.510  63.482  61.891  1.00  0.00      CB   C  
ATOM   4506  HG1 MET C 286      71.674  62.407  61.677  1.00  0.00      CB   H  
ATOM   4507  HG2 MET C 286      72.003  64.043  61.064  1.00  0.00      CB   H  
ATOM   4508  SD  MET C 286      69.721  63.833  61.869  1.00  0.00      CB   S  
ATOM   4509  CE  MET C 286      69.313  63.045  63.450  1.00  0.00      CB   C  
ATOM   4510  HE1 MET C 286      69.630  63.683  64.304  1.00  0.00      CB   H  
ATOM   4511  HE2 MET C 286      68.225  62.864  63.557  1.00  0.00      CB   H  
ATOM   4512  HE3 MET C 286      69.831  62.070  63.546  1.00  0.00      CB   H  
ATOM   4513  C   MET C 286      72.618  65.439  65.081  1.00  0.00      CB   C  
ATOM   4514  O   MET C 286      71.867  65.208  66.030  1.00  0.00      CB   O  
ATOM   4515  N   LEU C 287      73.889  65.831  65.290  1.00  0.00      CB   N  
ATOM   4516  HN  LEU C 287      74.467  66.107  64.517  1.00  0.00      CB   H  
ATOM   4517  CA  LEU C 287      74.531  65.888  66.598  1.00  0.00      CB   C  
ATOM   4518  HA  LEU C 287      74.377  64.923  67.060  1.00  0.00      CB   H  
ATOM   4519  CB  LEU C 287      76.064  66.110  66.513  1.00  0.00      CB   C  
ATOM   4520  HB1 LEU C 287      76.435  66.494  67.487  1.00  0.00      CB   H  
ATOM   4521  HB2 LEU C 287      76.282  66.903  65.769  1.00  0.00      CB   H  
ATOM   4522  CG  LEU C 287      76.917  64.850  66.217  1.00  0.00      CB   C  
ATOM   4523  HG  LEU C 287      76.826  64.171  67.100  1.00  0.00      CB   H  
ATOM   4524  CD1 LEU C 287      76.474  64.054  64.982  1.00  0.00      CB   C  
ATOM   4525 1HD1 LEU C 287      76.473  64.704  64.087  1.00  0.00      CB   H  
ATOM   4526 2HD1 LEU C 287      77.171  63.202  64.803  1.00  0.00      CB   H  
ATOM   4527 3HD1 LEU C 287      75.451  63.645  65.118  1.00  0.00      CB   H  
ATOM   4528  CD2 LEU C 287      78.396  65.245  66.086  1.00  0.00      CB   C  
ATOM   4529 1HD2 LEU C 287      78.527  65.950  65.236  1.00  0.00      CB   H  
ATOM   4530 2HD2 LEU C 287      78.753  65.748  67.012  1.00  0.00      CB   H  
ATOM   4531 3HD2 LEU C 287      79.025  64.349  65.906  1.00  0.00      CB   H  
ATOM   4532  C   LEU C 287      73.904  66.877  67.566  1.00  0.00      CB   C  
ATOM   4533  O   LEU C 287      73.810  66.603  68.761  1.00  0.00      CB   O  
ATOM   4534  N   CYS C 288      73.435  68.053  67.102  1.00  0.00      CB   N  
ATOM   4535  HN  CYS C 288      73.505  68.284  66.134  1.00  0.00      CB   H  
ATOM   4536  CA  CYS C 288      72.763  69.017  67.970  1.00  0.00      CB   C  
ATOM   4537  HA  CYS C 288      73.441  69.250  68.781  1.00  0.00      CB   H  
ATOM   4538  CB  CYS C 288      72.432  70.346  67.239  1.00  0.00      CB   C  
ATOM   4539  HB1 CYS C 288      73.390  70.898  67.115  1.00  0.00      CB   H  
ATOM   4540  HB2 CYS C 288      71.782  70.970  67.889  1.00  0.00      CB   H  
ATOM   4541  SG  CYS C 288      71.663  70.139  65.600  1.00  0.00      CB   S  
ATOM   4542  HG  CYS C 288      71.601  71.430  65.300  1.00  0.00      CB   H  
ATOM   4543  C   CYS C 288      71.512  68.467  68.648  1.00  0.00      CB   C  
ATOM   4544  O   CYS C 288      71.344  68.604  69.856  1.00  0.00      CB   O  
ATOM   4545  N   LEU C 289      70.658  67.747  67.892  1.00  0.00      CB   N  
ATOM   4546  HN  LEU C 289      70.813  67.682  66.911  1.00  0.00      CB   H  
ATOM   4547  CA  LEU C 289      69.521  67.002  68.403  1.00  0.00      CB   C  
ATOM   4548  HA  LEU C 289      68.910  67.680  68.981  1.00  0.00      CB   H  
ATOM   4549  CB  LEU C 289      68.652  66.430  67.248  1.00  0.00      CB   C  
ATOM   4550  HB1 LEU C 289      68.016  65.618  67.662  1.00  0.00      CB   H  
ATOM   4551  HB2 LEU C 289      69.318  65.987  66.477  1.00  0.00      CB   H  
ATOM   4552  CG  LEU C 289      67.652  67.404  66.578  1.00  0.00      CB   C  
ATOM   4553  HG  LEU C 289      66.882  67.673  67.340  1.00  0.00      CB   H  
ATOM   4554  CD1 LEU C 289      68.272  68.712  66.071  1.00  0.00      CB   C  
ATOM   4555 1HD1 LEU C 289      67.500  69.334  65.568  1.00  0.00      CB   H  
ATOM   4556 2HD1 LEU C 289      68.693  69.309  66.906  1.00  0.00      CB   H  
ATOM   4557 3HD1 LEU C 289      69.083  68.500  65.340  1.00  0.00      CB   H  
ATOM   4558  CD2 LEU C 289      66.929  66.694  65.419  1.00  0.00      CB   C  
ATOM   4559 1HD2 LEU C 289      66.181  67.373  64.964  1.00  0.00      CB   H  
ATOM   4560 2HD2 LEU C 289      67.656  66.398  64.634  1.00  0.00      CB   H  
ATOM   4561 3HD2 LEU C 289      66.404  65.788  65.777  1.00  0.00      CB   H  
ATOM   4562  C   LEU C 289      69.923  65.882  69.364  1.00  0.00      CB   C  
ATOM   4563  O   LEU C 289      69.274  65.641  70.378  1.00  0.00      CB   O  
ATOM   4564  N   VAL C 290      71.035  65.167  69.094  1.00  0.00      CB   N  
ATOM   4565  HN  VAL C 290      71.523  65.315  68.231  1.00  0.00      CB   H  
ATOM   4566  CA  VAL C 290      71.613  64.206  70.035  1.00  0.00      CB   C  
ATOM   4567  HA  VAL C 290      70.840  63.491  70.278  1.00  0.00      CB   H  
ATOM   4568  CB  VAL C 290      72.781  63.428  69.426  1.00  0.00      CB   C  
ATOM   4569  HB  VAL C 290      73.537  64.144  69.037  1.00  0.00      CB   H  
ATOM   4570  CG1 VAL C 290      73.465  62.523  70.470  1.00  0.00      CB   C  
ATOM   4571 1HG1 VAL C 290      72.718  61.866  70.958  1.00  0.00      CB   H  
ATOM   4572 2HG1 VAL C 290      74.225  61.882  69.978  1.00  0.00      CB   H  
ATOM   4573 3HG1 VAL C 290      73.979  63.115  71.254  1.00  0.00      CB   H  
ATOM   4574  CG2 VAL C 290      72.260  62.563  68.260  1.00  0.00      CB   C  
ATOM   4575 1HG2 VAL C 290      71.547  61.803  68.638  1.00  0.00      CB   H  
ATOM   4576 2HG2 VAL C 290      71.742  63.171  67.490  1.00  0.00      CB   H  
ATOM   4577 3HG2 VAL C 290      73.099  62.031  67.762  1.00  0.00      CB   H  
ATOM   4578  C   VAL C 290      72.004  64.854  71.364  1.00  0.00      CB   C  
ATOM   4579  O   VAL C 290      71.719  64.319  72.433  1.00  0.00      CB   O  
ATOM   4580  N   ASN C 291      72.611  66.065  71.330  1.00  0.00      CB   N  
ATOM   4581  HN  ASN C 291      72.860  66.444  70.437  1.00  0.00      CB   H  
ATOM   4582  CA  ASN C 291      72.869  66.898  72.499  1.00  0.00      CB   C  
ATOM   4583  HA  ASN C 291      73.461  66.324  73.191  1.00  0.00      CB   H  
ATOM   4584  CB  ASN C 291      73.738  68.140  72.072  1.00  0.00      CB   C  
ATOM   4585  HB1 ASN C 291      73.693  68.253  70.974  1.00  0.00      CB   H  
ATOM   4586  HB2 ASN C 291      74.793  67.915  72.341  1.00  0.00      CB   H  
ATOM   4587  CG  ASN C 291      73.425  69.505  72.699  1.00  0.00      CB   C  
ATOM   4588  OD1 ASN C 291      74.171  69.990  73.545  1.00  0.00      CB   O  
ATOM   4589  ND2 ASN C 291      72.344  70.163  72.224  1.00  0.00      CB   N  
ATOM   4590 1HD2 ASN C 291      71.773  69.731  71.520  1.00  0.00      CB   H  
ATOM   4591 2HD2 ASN C 291      71.884  70.833  72.825  1.00  0.00      CB   H  
ATOM   4592  C   ASN C 291      71.582  67.240  73.250  1.00  0.00      CB   C  
ATOM   4593  O   ASN C 291      71.491  67.078  74.464  1.00  0.00      CB   O  
ATOM   4594  N   SER C 292      70.539  67.664  72.515  1.00  0.00      CB   N  
ATOM   4595  HN  SER C 292      70.639  67.809  71.528  1.00  0.00      CB   H  
ATOM   4596  CA  SER C 292      69.258  68.053  73.070  1.00  0.00      CB   C  
ATOM   4597  HA  SER C 292      69.463  68.766  73.859  1.00  0.00      CB   H  
ATOM   4598  CB  SER C 292      68.351  68.761  72.037  1.00  0.00      CB   C  
ATOM   4599  HB1 SER C 292      67.410  69.115  72.515  1.00  0.00      CB   H  
ATOM   4600  HB2 SER C 292      68.077  68.056  71.224  1.00  0.00      CB   H  
ATOM   4601  OG  SER C 292      69.020  69.884  71.455  1.00  0.00      CB   O  
ATOM   4602  HG  SER C 292      69.341  70.464  72.190  1.00  0.00      CB   H  
ATOM   4603  C   SER C 292      68.511  66.910  73.723  1.00  0.00      CB   C  
ATOM   4604  O   SER C 292      67.830  67.099  74.724  1.00  0.00      CB   O  
ATOM   4605  N   MET C 293      68.620  65.674  73.196  1.00  0.00      CB   N  
ATOM   4606  HN  MET C 293      69.017  65.551  72.284  1.00  0.00      CB   H  
ATOM   4607  CA  MET C 293      68.248  64.480  73.939  1.00  0.00      CB   C  
ATOM   4608  HA  MET C 293      67.221  64.601  74.253  1.00  0.00      CB   H  
ATOM   4609  CB  MET C 293      68.333  63.190  73.071  1.00  0.00      CB   C  
ATOM   4610  HB1 MET C 293      68.373  62.297  73.734  1.00  0.00      CB   H  
ATOM   4611  HB2 MET C 293      69.281  63.209  72.489  1.00  0.00      CB   H  
ATOM   4612  CG  MET C 293      67.143  62.995  72.118  1.00  0.00      CB   C  
ATOM   4613  HG1 MET C 293      67.184  63.797  71.349  1.00  0.00      CB   H  
ATOM   4614  HG2 MET C 293      66.206  63.152  72.704  1.00  0.00      CB   H  
ATOM   4615  SD  MET C 293      67.089  61.360  71.311  1.00  0.00      CB   S  
ATOM   4616  CE  MET C 293      66.909  60.287  72.768  1.00  0.00      CB   C  
ATOM   4617  HE1 MET C 293      66.625  59.253  72.478  1.00  0.00      CB   H  
ATOM   4618  HE2 MET C 293      67.858  60.229  73.338  1.00  0.00      CB   H  
ATOM   4619  HE3 MET C 293      66.128  60.668  73.455  1.00  0.00      CB   H  
ATOM   4620  C   MET C 293      69.033  64.200  75.219  1.00  0.00      CB   C  
ATOM   4621  O   MET C 293      68.457  63.885  76.257  1.00  0.00      CB   O  
ATOM   4622  N   VAL C 294      70.384  64.265  75.187  1.00  0.00      CB   N  
ATOM   4623  HN  VAL C 294      70.877  64.543  74.361  1.00  0.00      CB   H  
ATOM   4624  CA  VAL C 294      71.158  63.798  76.331  1.00  0.00      CB   C  
ATOM   4625  HA  VAL C 294      70.624  62.961  76.760  1.00  0.00      CB   H  
ATOM   4626  CB  VAL C 294      72.542  63.234  76.000  1.00  0.00      CB   C  
ATOM   4627  HB  VAL C 294      73.009  62.845  76.940  1.00  0.00      CB   H  
ATOM   4628  CG1 VAL C 294      72.383  62.037  75.043  1.00  0.00      CB   C  
ATOM   4629 1HG1 VAL C 294      73.370  61.566  74.849  1.00  0.00      CB   H  
ATOM   4630 2HG1 VAL C 294      71.696  61.279  75.468  1.00  0.00      CB   H  
ATOM   4631 3HG1 VAL C 294      71.974  62.379  74.076  1.00  0.00      CB   H  
ATOM   4632  CG2 VAL C 294      73.480  64.303  75.422  1.00  0.00      CB   C  
ATOM   4633 1HG2 VAL C 294      74.467  63.855  75.179  1.00  0.00      CB   H  
ATOM   4634 2HG2 VAL C 294      73.051  64.740  74.502  1.00  0.00      CB   H  
ATOM   4635 3HG2 VAL C 294      73.640  65.122  76.156  1.00  0.00      CB   H  
ATOM   4636  C   VAL C 294      71.271  64.811  77.453  1.00  0.00      CB   C  
ATOM   4637  O   VAL C 294      71.444  64.411  78.600  1.00  0.00      CB   O  
ATOM   4638  N   ASN C 295      71.144  66.128  77.204  1.00  0.00      CB   N  
ATOM   4639  HN  ASN C 295      71.084  66.474  76.259  1.00  0.00      CB   H  
ATOM   4640  CA  ASN C 295      71.186  67.119  78.275  1.00  0.00      CB   C  
ATOM   4641  HA  ASN C 295      72.114  66.956  78.811  1.00  0.00      CB   H  
ATOM   4642  CB  ASN C 295      71.230  68.566  77.699  1.00  0.00      CB   C  
ATOM   4643  HB1 ASN C 295      71.128  69.318  78.508  1.00  0.00      CB   H  
ATOM   4644  HB2 ASN C 295      70.407  68.712  76.969  1.00  0.00      CB   H  
ATOM   4645  CG  ASN C 295      72.567  68.826  76.998  1.00  0.00      CB   C  
ATOM   4646  OD1 ASN C 295      73.581  68.182  77.278  1.00  0.00      CB   O  
ATOM   4647  ND2 ASN C 295      72.564  69.790  76.053  1.00  0.00      CB   N  
ATOM   4648 1HD2 ASN C 295      71.693  70.261  75.823  1.00  0.00      CB   H  
ATOM   4649 2HD2 ASN C 295      73.364  69.898  75.473  1.00  0.00      CB   H  
ATOM   4650  C   ASN C 295      70.097  66.965  79.358  1.00  0.00      CB   C  
ATOM   4651  O   ASN C 295      70.469  66.949  80.536  1.00  0.00      CB   O  
ATOM   4652  N   PRO C 296      68.797  66.764  79.097  1.00  0.00      CB   N  
ATOM   4653  CD  PRO C 296      68.139  67.142  77.848  1.00  0.00      CB   C  
ATOM   4654  HD1 PRO C 296      68.456  66.442  77.045  1.00  0.00      CB   H  
ATOM   4655  HD2 PRO C 296      68.370  68.188  77.550  1.00  0.00      CB   H  
ATOM   4656  CA  PRO C 296      67.835  66.181  80.033  1.00  0.00      CB   C  
ATOM   4657  HA  PRO C 296      67.631  66.940  80.776  1.00  0.00      CB   H  
ATOM   4658  CB  PRO C 296      66.613  65.861  79.167  1.00  0.00      CB   C  
ATOM   4659  HB1 PRO C 296      66.738  64.892  78.634  1.00  0.00      CB   H  
ATOM   4660  HB2 PRO C 296      65.674  65.838  79.755  1.00  0.00      CB   H  
ATOM   4661  CG  PRO C 296      66.644  66.974  78.131  1.00  0.00      CB   C  
ATOM   4662  HG1 PRO C 296      66.073  66.738  77.212  1.00  0.00      CB   H  
ATOM   4663  HG2 PRO C 296      66.246  67.916  78.573  1.00  0.00      CB   H  
ATOM   4664  C   PRO C 296      68.292  64.969  80.804  1.00  0.00      CB   C  
ATOM   4665  O   PRO C 296      68.213  64.968  82.032  1.00  0.00      CB   O  
ATOM   4666  N   ILE C 297      68.773  63.925  80.102  1.00  0.00      CB   N  
ATOM   4667  HN  ILE C 297      68.801  63.989  79.105  1.00  0.00      CB   H  
ATOM   4668  CA  ILE C 297      69.230  62.679  80.688  1.00  0.00      CB   C  
ATOM   4669  HA  ILE C 297      68.433  62.312  81.324  1.00  0.00      CB   H  
ATOM   4670  CB  ILE C 297      69.466  61.607  79.611  1.00  0.00      CB   C  
ATOM   4671  HB  ILE C 297      69.840  62.111  78.689  1.00  0.00      CB   H  
ATOM   4672  CG2 ILE C 297      70.530  60.559  80.029  1.00  0.00      CB   C  
ATOM   4673 1HG2 ILE C 297      70.622  59.782  79.243  1.00  0.00      CB   H  
ATOM   4674 2HG2 ILE C 297      71.532  61.023  80.158  1.00  0.00      CB   H  
ATOM   4675 3HG2 ILE C 297      70.231  60.061  80.975  1.00  0.00      CB   H  
ATOM   4676  CG1 ILE C 297      68.155  60.858  79.250  1.00  0.00      CB   C  
ATOM   4677 1HG1 ILE C 297      67.785  60.336  80.158  1.00  0.00      CB   H  
ATOM   4678 2HG1 ILE C 297      68.403  60.069  78.506  1.00  0.00      CB   H  
ATOM   4679  CD  ILE C 297      67.028  61.717  78.669  1.00  0.00      CB   C  
ATOM   4680  HD1 ILE C 297      67.363  62.278  77.773  1.00  0.00      CB   H  
ATOM   4681  HD2 ILE C 297      66.172  61.073  78.373  1.00  0.00      CB   H  
ATOM   4682  HD3 ILE C 297      66.635  62.435  79.420  1.00  0.00      CB   H  
ATOM   4683  C   ILE C 297      70.413  62.884  81.622  1.00  0.00      CB   C  
ATOM   4684  O   ILE C 297      70.435  62.383  82.745  1.00  0.00      CB   O  
ATOM   4685  N   ILE C 298      71.415  63.698  81.223  1.00  0.00      CB   N  
ATOM   4686  HN  ILE C 298      71.392  64.077  80.291  1.00  0.00      CB   H  
ATOM   4687  CA  ILE C 298      72.535  64.099  82.059  1.00  0.00      CB   C  
ATOM   4688  HA  ILE C 298      72.994  63.196  82.432  1.00  0.00      CB   H  
ATOM   4689  CB  ILE C 298      73.602  64.866  81.266  1.00  0.00      CB   C  
ATOM   4690  HB  ILE C 298      73.096  65.686  80.702  1.00  0.00      CB   H  
ATOM   4691  CG2 ILE C 298      74.668  65.497  82.194  1.00  0.00      CB   C  
ATOM   4692 1HG2 ILE C 298      75.471  65.971  81.595  1.00  0.00      CB   H  
ATOM   4693 2HG2 ILE C 298      74.233  66.298  82.827  1.00  0.00      CB   H  
ATOM   4694 3HG2 ILE C 298      75.125  64.722  82.843  1.00  0.00      CB   H  
ATOM   4695  CG1 ILE C 298      74.264  63.922  80.233  1.00  0.00      CB   C  
ATOM   4696 1HG1 ILE C 298      73.484  63.330  79.706  1.00  0.00      CB   H  
ATOM   4697 2HG1 ILE C 298      74.918  63.199  80.767  1.00  0.00      CB   H  
ATOM   4698  CD  ILE C 298      75.079  64.662  79.167  1.00  0.00      CB   C  
ATOM   4699  HD1 ILE C 298      75.478  63.941  78.421  1.00  0.00      CB   H  
ATOM   4700  HD2 ILE C 298      74.442  65.397  78.623  1.00  0.00      CB   H  
ATOM   4701  HD3 ILE C 298      75.939  65.204  79.615  1.00  0.00      CB   H  
ATOM   4702  C   ILE C 298      72.091  64.869  83.287  1.00  0.00      CB   C  
ATOM   4703  O   ILE C 298      72.484  64.550  84.408  1.00  0.00      CB   O  
ATOM   4704  N   TYR C 299      71.194  65.867  83.145  1.00  0.00      CB   N  
ATOM   4705  HN  TYR C 299      70.893  66.159  82.231  1.00  0.00      CB   H  
ATOM   4706  CA  TYR C 299      70.629  66.560  84.290  1.00  0.00      CB   C  
ATOM   4707  HA  TYR C 299      71.461  66.901  84.886  1.00  0.00      CB   H  
ATOM   4708  CB  TYR C 299      69.741  67.765  83.870  1.00  0.00      CB   C  
ATOM   4709  HB1 TYR C 299      69.177  68.171  84.736  1.00  0.00      CB   H  
ATOM   4710  HB2 TYR C 299      69.014  67.430  83.098  1.00  0.00      CB   H  
ATOM   4711  CG  TYR C 299      70.546  68.918  83.337  1.00  0.00      CB   C  
ATOM   4712  CD1 TYR C 299      71.702  69.371  84.000  1.00  0.00      CB   C  
ATOM   4713  HD1 TYR C 299      72.050  68.883  84.896  1.00  0.00      CB   H  
ATOM   4714  CE1 TYR C 299      72.399  70.493  83.534  1.00  0.00      CB   C  
ATOM   4715  HE1 TYR C 299      73.285  70.845  84.042  1.00  0.00      CB   H  
ATOM   4716  CZ  TYR C 299      71.938  71.178  82.408  1.00  0.00      CB   C  
ATOM   4717  OH  TYR C 299      72.636  72.320  81.984  1.00  0.00      CB   O  
ATOM   4718  HH  TYR C 299      72.216  72.640  81.178  1.00  0.00      CB   H  
ATOM   4719  CD2 TYR C 299      70.090  69.627  82.215  1.00  0.00      CB   C  
ATOM   4720  HD2 TYR C 299      69.192  69.309  81.706  1.00  0.00      CB   H  
ATOM   4721  CE2 TYR C 299      70.780  70.754  81.750  1.00  0.00      CB   C  
ATOM   4722  HE2 TYR C 299      70.391  71.291  80.897  1.00  0.00      CB   H  
ATOM   4723  C   TYR C 299      69.851  65.667  85.231  1.00  0.00      CB   C  
ATOM   4724  O   TYR C 299      70.039  65.732  86.447  1.00  0.00      CB   O  
ATOM   4725  N   ALA C 300      68.999  64.772  84.696  1.00  0.00      CB   N  
ATOM   4726  HN  ALA C 300      68.823  64.784  83.702  1.00  0.00      CB   H  
ATOM   4727  CA  ALA C 300      68.287  63.765  85.448  1.00  0.00      CB   C  
ATOM   4728  HA  ALA C 300      67.719  64.277  86.215  1.00  0.00      CB   H  
ATOM   4729  CB  ALA C 300      67.325  63.005  84.511  1.00  0.00      CB   C  
ATOM   4730  HB1 ALA C 300      66.701  62.273  85.065  1.00  0.00      CB   H  
ATOM   4731  HB2 ALA C 300      66.643  63.722  84.005  1.00  0.00      CB   H  
ATOM   4732  HB3 ALA C 300      67.883  62.479  83.709  1.00  0.00      CB   H  
ATOM   4733  C   ALA C 300      69.198  62.771  86.161  1.00  0.00      CB   C  
ATOM   4734  O   ALA C 300      69.005  62.465  87.334  1.00  0.00      CB   O  
ATOM   4735  N   LEU C 301      70.252  62.255  85.504  1.00  0.00      CB   N  
ATOM   4736  HN  LEU C 301      70.403  62.472  84.529  1.00  0.00      CB   H  
ATOM   4737  CA  LEU C 301      71.202  61.330  86.102  1.00  0.00      CB   C  
ATOM   4738  HA  LEU C 301      70.662  60.563  86.638  1.00  0.00      CB   H  
ATOM   4739  CB  LEU C 301      72.088  60.658  85.021  1.00  0.00      CB   C  
ATOM   4740  HB1 LEU C 301      72.949  60.132  85.490  1.00  0.00      CB   H  
ATOM   4741  HB2 LEU C 301      72.498  61.460  84.364  1.00  0.00      CB   H  
ATOM   4742  CG  LEU C 301      71.360  59.618  84.137  1.00  0.00      CB   C  
ATOM   4743  HG  LEU C 301      70.418  60.076  83.745  1.00  0.00      CB   H  
ATOM   4744  CD1 LEU C 301      72.226  59.256  82.918  1.00  0.00      CB   C  
ATOM   4745 1HD1 LEU C 301      71.680  58.547  82.260  1.00  0.00      CB   H  
ATOM   4746 2HD1 LEU C 301      72.459  60.170  82.325  1.00  0.00      CB   H  
ATOM   4747 3HD1 LEU C 301      73.179  58.780  83.224  1.00  0.00      CB   H  
ATOM   4748  CD2 LEU C 301      70.983  58.346  84.912  1.00  0.00      CB   C  
ATOM   4749 1HD2 LEU C 301      70.412  57.649  84.260  1.00  0.00      CB   H  
ATOM   4750 2HD2 LEU C 301      71.886  57.810  85.257  1.00  0.00      CB   H  
ATOM   4751 3HD2 LEU C 301      70.359  58.576  85.800  1.00  0.00      CB   H  
ATOM   4752  C   LEU C 301      72.122  61.985  87.121  1.00  0.00      CB   C  
ATOM   4753  O   LEU C 301      72.692  61.324  87.986  1.00  0.00      CB   O  
ATOM   4754  N   ARG C 302      72.285  63.311  87.065  1.00  0.00      CB   N  
ATOM   4755  HN  ARG C 302      71.904  63.823  86.289  1.00  0.00      CB   H  
ATOM   4756  CA  ARG C 302      73.138  64.048  87.974  1.00  0.00      CB   C  
ATOM   4757  HA  ARG C 302      73.800  63.375  88.503  1.00  0.00      CB   H  
ATOM   4758  CB  ARG C 302      73.994  65.031  87.140  1.00  0.00      CB   C  
ATOM   4759  HB1 ARG C 302      74.518  65.726  87.826  1.00  0.00      CB   H  
ATOM   4760  HB2 ARG C 302      73.316  65.656  86.515  1.00  0.00      CB   H  
ATOM   4761  CG  ARG C 302      75.040  64.349  86.224  1.00  0.00      CB   C  
ATOM   4762  HG1 ARG C 302      75.551  65.130  85.616  1.00  0.00      CB   H  
ATOM   4763  HG2 ARG C 302      74.518  63.674  85.512  1.00  0.00      CB   H  
ATOM   4764  CD  ARG C 302      76.106  63.519  86.954  1.00  0.00      CB   C  
ATOM   4765  HD1 ARG C 302      76.847  63.107  86.235  1.00  0.00      CB   H  
ATOM   4766  HD2 ARG C 302      75.632  62.689  87.529  1.00  0.00      CB   H  
ATOM   4767  NE  ARG C 302      76.796  64.456  87.891  1.00  0.00      CB   N  
ATOM   4768  HE  ARG C 302      76.548  65.427  87.858  1.00  0.00      CB   H  
ATOM   4769  CZ  ARG C 302      77.636  64.056  88.838  1.00  0.00      CB   C  
ATOM   4770  NH1 ARG C 302      78.009  62.802  88.959  1.00  0.00      CB   N  
ATOM   4771 1HH1 ARG C 302      77.726  62.124  88.273  1.00  0.00      CB   H  
ATOM   4772 2HH1 ARG C 302      78.739  62.549  89.604  1.00  0.00      CB   H  
ATOM   4773  NH2 ARG C 302      78.115  64.949  89.679  1.00  0.00      CB   N  
ATOM   4774 1HH2 ARG C 302      77.896  65.907  89.552  1.00  0.00      CB   H  
ATOM   4775 2HH2 ARG C 302      78.769  64.654  90.387  1.00  0.00      CB   H  
ATOM   4776  C   ARG C 302      72.403  64.817  89.061  1.00  0.00      CB   C  
ATOM   4777  O   ARG C 302      73.023  65.532  89.852  1.00  0.00      CB   O  
ATOM   4778  N   SER C 303      71.061  64.715  89.148  1.00  0.00      CB   N  
ATOM   4779  HN  SER C 303      70.552  64.147  88.502  1.00  0.00      CB   H  
ATOM   4780  CA  SER C 303      70.316  65.578  90.056  1.00  0.00      CB   C  
ATOM   4781  HA  SER C 303      70.987  66.000  90.790  1.00  0.00      CB   H  
ATOM   4782  CB  SER C 303      69.626  66.749  89.320  1.00  0.00      CB   C  
ATOM   4783  HB1 SER C 303      69.106  67.430  90.032  1.00  0.00      CB   H  
ATOM   4784  HB2 SER C 303      68.881  66.355  88.594  1.00  0.00      CB   H  
ATOM   4785  OG  SER C 303      70.591  67.509  88.600  1.00  0.00      CB   O  
ATOM   4786  HG  SER C 303      70.687  67.024  87.757  1.00  0.00      CB   H  
ATOM   4787  C   SER C 303      69.249  64.896  90.866  1.00  0.00      CB   C  
ATOM   4788  O   SER C 303      68.136  64.660  90.397  1.00  0.00      CB   O  
ATOM   4789  N   GLY C 304      69.529  64.692  92.169  1.00  0.00      CB   N  
ATOM   4790  HN  GLY C 304      70.493  64.745  92.473  1.00  0.00      CB   H  
ATOM   4791  CA  GLY C 304      68.543  64.323  93.182  1.00  0.00      CB   C  
ATOM   4792  HA1 GLY C 304      69.060  64.238  94.127  1.00  0.00      CB   H  
ATOM   4793  HA2 GLY C 304      68.066  63.399  92.878  1.00  0.00      CB   H  
ATOM   4794  C   GLY C 304      67.446  65.345  93.363  1.00  0.00      CB   C  
ATOM   4795  O   GLY C 304      66.282  65.008  93.557  1.00  0.00      CB   O  
ATOM   4796  N   GLU C 305      67.762  66.649  93.264  1.00  0.00      CB   N  
ATOM   4797  HN  GLU C 305      68.711  66.939  93.230  1.00  0.00      CB   H  
ATOM   4798  CA  GLU C 305      66.760  67.701  93.272  1.00  0.00      CB   C  
ATOM   4799  HA  GLU C 305      66.208  67.644  94.198  1.00  0.00      CB   H  
ATOM   4800  CB  GLU C 305      67.453  69.082  93.215  1.00  0.00      CB   C  
ATOM   4801  HB1 GLU C 305      66.692  69.887  93.070  1.00  0.00      CB   H  
ATOM   4802  HB2 GLU C 305      68.127  69.088  92.335  1.00  0.00      CB   H  
ATOM   4803  CG  GLU C 305      68.256  69.431  94.495  1.00  0.00      CB   C  
ATOM   4804  HG1 GLU C 305      68.962  68.616  94.760  1.00  0.00      CB   H  
ATOM   4805  HG2 GLU C 305      67.545  69.555  95.342  1.00  0.00      CB   H  
ATOM   4806  CD  GLU C 305      69.060  70.704  94.329  1.00  0.00      CB   C  
ATOM   4807  OE1 GLU C 305      70.053  70.691  93.550  1.00  0.00      CB   O  
ATOM   4808  OE2 GLU C 305      68.721  71.736  94.965  1.00  0.00      CB   O  
ATOM   4809  C   GLU C 305      65.732  67.594  92.138  1.00  0.00      CB   C  
ATOM   4810  O   GLU C 305      64.526  67.635  92.373  1.00  0.00      CB   O  
ATOM   4811  N   ILE C 306      66.177  67.386  90.878  1.00  0.00      CB   N  
ATOM   4812  HN  ILE C 306      67.147  67.352  90.681  1.00  0.00      CB   H  
ATOM   4813  CA  ILE C 306      65.267  67.122  89.769  1.00  0.00      CB   C  
ATOM   4814  HA  ILE C 306      64.508  67.895  89.787  1.00  0.00      CB   H  
ATOM   4815  CB  ILE C 306      65.939  67.177  88.391  1.00  0.00      CB   C  
ATOM   4816  HB  ILE C 306      66.707  66.373  88.326  1.00  0.00      CB   H  
ATOM   4817  CG2 ILE C 306      64.894  66.925  87.272  1.00  0.00      CB   C  
ATOM   4818 1HG2 ILE C 306      65.366  66.960  86.266  1.00  0.00      CB   H  
ATOM   4819 2HG2 ILE C 306      64.422  65.923  87.355  1.00  0.00      CB   H  
ATOM   4820 3HG2 ILE C 306      64.093  67.693  87.308  1.00  0.00      CB   H  
ATOM   4821  CG1 ILE C 306      66.639  68.545  88.189  1.00  0.00      CB   C  
ATOM   4822 1HG1 ILE C 306      67.358  68.722  89.012  1.00  0.00      CB   H  
ATOM   4823 2HG1 ILE C 306      65.879  69.358  88.236  1.00  0.00      CB   H  
ATOM   4824  CD  ILE C 306      67.403  68.643  86.863  1.00  0.00      CB   C  
ATOM   4825  HD1 ILE C 306      67.963  69.601  86.809  1.00  0.00      CB   H  
ATOM   4826  HD2 ILE C 306      68.129  67.807  86.769  1.00  0.00      CB   H  
ATOM   4827  HD3 ILE C 306      66.708  68.607  85.993  1.00  0.00      CB   H  
ATOM   4828  C   ILE C 306      64.535  65.800  89.930  1.00  0.00      CB   C  
ATOM   4829  O   ILE C 306      63.324  65.724  89.771  1.00  0.00      CB   O  
ATOM   4830  N   ARG C 307      65.239  64.708  90.291  1.00  0.00      CB   N  
ATOM   4831  HN  ARG C 307      66.235  64.742  90.389  1.00  0.00      CB   H  
ATOM   4832  CA  ARG C 307      64.599  63.418  90.492  1.00  0.00      CB   C  
ATOM   4833  HA  ARG C 307      63.985  63.259  89.618  1.00  0.00      CB   H  
ATOM   4834  CB  ARG C 307      65.606  62.257  90.488  1.00  0.00      CB   C  
ATOM   4835  HB1 ARG C 307      65.102  61.326  90.832  1.00  0.00      CB   H  
ATOM   4836  HB2 ARG C 307      66.446  62.459  91.187  1.00  0.00      CB   H  
ATOM   4837  CG  ARG C 307      66.126  61.992  89.063  1.00  0.00      CB   C  
ATOM   4838  HG1 ARG C 307      66.864  62.779  88.787  1.00  0.00      CB   H  
ATOM   4839  HG2 ARG C 307      65.277  62.061  88.345  1.00  0.00      CB   H  
ATOM   4840  CD  ARG C 307      66.753  60.608  88.908  1.00  0.00      CB   C  
ATOM   4841  HD1 ARG C 307      66.026  59.827  89.234  1.00  0.00      CB   H  
ATOM   4842  HD2 ARG C 307      67.676  60.534  89.525  1.00  0.00      CB   H  
ATOM   4843  NE  ARG C 307      67.138  60.451  87.476  1.00  0.00      CB   N  
ATOM   4844  HE  ARG C 307      67.826  61.093  87.140  1.00  0.00      CB   H  
ATOM   4845  CZ  ARG C 307      66.990  59.334  86.784  1.00  0.00      CB   C  
ATOM   4846  NH1 ARG C 307      66.178  58.375  87.165  1.00  0.00      CB   N  
ATOM   4847 1HH1 ARG C 307      65.342  58.653  87.616  1.00  0.00      CB   H  
ATOM   4848 2HH1 ARG C 307      66.049  57.624  86.474  1.00  0.00      CB   H  
ATOM   4849  NH2 ARG C 307      67.690  59.126  85.693  1.00  0.00      CB   N  
ATOM   4850 1HH2 ARG C 307      68.232  59.831  85.269  1.00  0.00      CB   H  
ATOM   4851 2HH2 ARG C 307      67.649  58.177  85.310  1.00  0.00      CB   H  
ATOM   4852  C   ARG C 307      63.604  63.315  91.638  1.00  0.00      CB   C  
ATOM   4853  O   ARG C 307      62.571  62.658  91.521  1.00  0.00      CB   O  
ATOM   4854  N   SER C 308      63.867  63.986  92.770  1.00  0.00      CB   N  
ATOM   4855  HN  SER C 308      64.757  64.432  92.894  1.00  0.00      CB   H  
ATOM   4856  CA  SER C 308      62.888  64.188  93.830  1.00  0.00      CB   C  
ATOM   4857  HA  SER C 308      62.538  63.212  94.141  1.00  0.00      CB   H  
ATOM   4858  CB  SER C 308      63.455  64.862  95.106  1.00  0.00      CB   C  
ATOM   4859  HB1 SER C 308      64.274  64.225  95.503  1.00  0.00      CB   H  
ATOM   4860  HB2 SER C 308      62.670  64.931  95.893  1.00  0.00      CB   H  
ATOM   4861  OG  SER C 308      63.979  66.157  94.831  1.00  0.00      CB   O  
ATOM   4862  HG  SER C 308      64.845  65.998  94.415  1.00  0.00      CB   H  
ATOM   4863  C   SER C 308      61.669  64.961  93.370  1.00  0.00      CB   C  
ATOM   4864  O   SER C 308      60.545  64.626  93.722  1.00  0.00      CB   O  
ATOM   4865  N   ALA C 309      61.836  66.033  92.567  1.00  0.00      CB   N  
ATOM   4866  HN  ALA C 309      62.755  66.370  92.353  1.00  0.00      CB   H  
ATOM   4867  CA  ALA C 309      60.738  66.698  91.886  1.00  0.00      CB   C  
ATOM   4868  HA  ALA C 309      60.007  66.989  92.624  1.00  0.00      CB   H  
ATOM   4869  CB  ALA C 309      61.238  67.979  91.198  1.00  0.00      CB   C  
ATOM   4870  HB1 ALA C 309      60.396  68.559  90.759  1.00  0.00      CB   H  
ATOM   4871  HB2 ALA C 309      61.761  68.634  91.933  1.00  0.00      CB   H  
ATOM   4872  HB3 ALA C 309      61.956  67.740  90.386  1.00  0.00      CB   H  
ATOM   4873  C   ALA C 309      59.993  65.805  90.895  1.00  0.00      CB   C  
ATOM   4874  O   ALA C 309      58.767  65.743  90.899  1.00  0.00      CB   O  
ATOM   4875  N   ALA C 310      60.715  65.029  90.062  1.00  0.00      CB   N  
ATOM   4876  HN  ALA C 310      61.712  65.150  90.034  1.00  0.00      CB   H  
ATOM   4877  CA  ALA C 310      60.154  64.086  89.119  1.00  0.00      CB   C  
ATOM   4878  HA  ALA C 310      59.496  64.631  88.458  1.00  0.00      CB   H  
ATOM   4879  CB  ALA C 310      61.290  63.438  88.300  1.00  0.00      CB   C  
ATOM   4880  HB1 ALA C 310      60.876  62.817  87.476  1.00  0.00      CB   H  
ATOM   4881  HB2 ALA C 310      61.935  64.218  87.849  1.00  0.00      CB   H  
ATOM   4882  HB3 ALA C 310      61.936  62.798  88.935  1.00  0.00      CB   H  
ATOM   4883  C   ALA C 310      59.329  62.983  89.761  1.00  0.00      CB   C  
ATOM   4884  O   ALA C 310      58.210  62.718  89.337  1.00  0.00      CB   O  
ATOM   4885  N   GLN C 311      59.821  62.345  90.843  1.00  0.00      CB   N  
ATOM   4886  HN  GLN C 311      60.757  62.529  91.149  1.00  0.00      CB   H  
ATOM   4887  CA  GLN C 311      59.062  61.313  91.531  1.00  0.00      CB   C  
ATOM   4888  HA  GLN C 311      58.594  60.685  90.788  1.00  0.00      CB   H  
ATOM   4889  CB  GLN C 311      59.978  60.405  92.388  1.00  0.00      CB   C  
ATOM   4890  HB1 GLN C 311      60.789  60.053  91.715  1.00  0.00      CB   H  
ATOM   4891  HB2 GLN C 311      59.405  59.502  92.703  1.00  0.00      CB   H  
ATOM   4892  CG  GLN C 311      60.573  61.077  93.647  1.00  0.00      CB   C  
ATOM   4893  HG1 GLN C 311      59.809  61.114  94.451  1.00  0.00      CB   H  
ATOM   4894  HG2 GLN C 311      60.872  62.113  93.416  1.00  0.00      CB   H  
ATOM   4895  CD  GLN C 311      61.791  60.328  94.183  1.00  0.00      CB   C  
ATOM   4896  OE1 GLN C 311      61.765  59.755  95.275  1.00  0.00      CB   O  
ATOM   4897  NE2 GLN C 311      62.906  60.366  93.423  1.00  0.00      CB   N  
ATOM   4898 1HE2 GLN C 311      62.895  60.913  92.586  1.00  0.00      CB   H  
ATOM   4899 2HE2 GLN C 311      63.728  59.916  93.763  1.00  0.00      CB   H  
ATOM   4900  C   GLN C 311      57.941  61.905  92.375  1.00  0.00      CB   C  
ATOM   4901  O   GLN C 311      56.898  61.287  92.549  1.00  0.00      CB   O  
HETATM 4902  N   HSE C 312      58.088  63.157  92.874  1.00  0.00      CB   N  
HETATM 4903  HN  HSE C 312      58.971  63.619  92.785  1.00  0.00      CB   H  
HETATM 4904  CA  HSE C 312      57.009  63.930  93.474  1.00  0.00      CB   C  
HETATM 4905  HA  HSE C 312      56.577  63.347  94.277  1.00  0.00      CB   H  
HETATM 4906  CB  HSE C 312      57.600  65.240  94.074  1.00  0.00      CB   C  
HETATM 4907  HB1 HSE C 312      58.244  65.694  93.297  1.00  0.00      CB   H  
HETATM 4908  HB2 HSE C 312      58.250  64.957  94.931  1.00  0.00      CB   H  
HETATM 4909  ND1 HSE C 312      57.293  67.546  94.913  1.00  0.00      CB   N  
HETATM 4910  CG  HSE C 312      56.696  66.351  94.530  1.00  0.00      CB   C  
HETATM 4911  CE1 HSE C 312      56.284  68.348  95.210  1.00  0.00      CB   C  
HETATM 4912  HE1 HSE C 312      56.359  69.386  95.546  1.00  0.00      CB   H  
HETATM 4913  NE2 HSE C 312      55.092  67.726  95.073  1.00  0.00      CB   N  
HETATM 4914  HE2 HSE C 312      54.193  68.122  95.274  1.00  0.00      CB   H  
HETATM 4915  CD2 HSE C 312      55.345  66.444  94.638  1.00  0.00      CB   C  
HETATM 4916  HD2 HSE C 312      54.569  65.716  94.449  1.00  0.00      CB   H  
HETATM 4917  C   HSE C 312      55.877  64.201  92.487  1.00  0.00      CB   C  
HETATM 4918  O   HSE C 312      54.716  63.920  92.772  1.00  0.00      CB   O  
ATOM   4919  N   CYS C 313      56.195  64.657  91.258  1.00  0.00      CB   N  
ATOM   4920  HN  CYS C 313      57.131  64.960  91.049  1.00  0.00      CB   H  
ATOM   4921  CA  CYS C 313      55.231  64.753  90.173  1.00  0.00      CB   C  
ATOM   4922  HA  CYS C 313      54.395  65.334  90.541  1.00  0.00      CB   H  
ATOM   4923  CB  CYS C 313      55.834  65.478  88.935  1.00  0.00      CB   C  
ATOM   4924  HB1 CYS C 313      55.124  65.421  88.084  1.00  0.00      CB   H  
ATOM   4925  HB2 CYS C 313      56.765  64.944  88.636  1.00  0.00      CB   H  
ATOM   4926  SG  CYS C 313      56.197  67.239  89.277  1.00  0.00      CB   S  
ATOM   4927  HG  CYS C 313      56.784  67.485  88.114  1.00  0.00      CB   H  
ATOM   4928  C   CYS C 313      54.646  63.415  89.743  1.00  0.00      CB   C  
ATOM   4929  O   CYS C 313      53.435  63.275  89.611  1.00  0.00      CB   O  
ATOM   4930  N   LEU C 314      55.486  62.367  89.582  1.00  0.00      CB   N  
ATOM   4931  HN  LEU C 314      56.480  62.508  89.659  1.00  0.00      CB   H  
ATOM   4932  CA  LEU C 314      55.081  61.049  89.115  1.00  0.00      CB   C  
ATOM   4933  HA  LEU C 314      54.445  61.183  88.254  1.00  0.00      CB   H  
ATOM   4934  CB  LEU C 314      56.320  60.239  88.664  1.00  0.00      CB   C  
ATOM   4935  HB1 LEU C 314      56.991  60.084  89.530  1.00  0.00      CB   H  
ATOM   4936  HB2 LEU C 314      56.882  60.852  87.922  1.00  0.00      CB   H
[truncated: 61,457 more chars]
